# Supplementary material for: A Principal Component Informed Approach to Address Polygenic Risk Score Transferability Across European Cohorts
Source: Front Genet. 2022 Jul 18;13:899523. doi: 10.3389/fgene.2022.899523 (PMC9340200; doi:10.3389/fgene.2022.899523)
Supplement: Supplementary file 2 [file Table1.XLSX]

## Sheet: Supplementary_Table1
Suppl table 1. Different regression analyses involving PRS, PC, and corrected traits.
Regression Formula	PRS	height				BMI
		Target in UKBB		Target in EstBB		Target in UKBB		Target in EstBB
		R2	pvalue	R2	pvalue	R2	pvalue	R2	pvalue
trait_res ~ PCs	NA	0.0142042	7.06499e-13	0.0342731	6.84673e-41	0.00518027	0.0123205	0.003833	0.132328
PRS ~ PCs	PRS_0	0.493676	0	0.0416834	6.36763e-52	0.311984	0	0.0376038	8.06612e-46
PRS ~ PCs	PRS_1KG	0.200407	0	0.0403675	6.02397e-50	0.167414	5.81346e-263	0.03245	3.24067e-38
PRS ~ PCs	PRS_EUR	0.215679	0	0.0489685	5.60738e-63	0.180745	1.78329e-287	0.0312693	1.71314e-36
PRS ~ PCs	PRS_NEU	0.430499	0	0.0423952	5.39819e-53	0.306685	0	0.0346304	2.03797e-41
PRS ~ PCs	PRS_SET*	0.0235395	1.4553e-25	0.0309952	4.2938e-36	0.0168971	2.03608e-16	0.011656	1.33303e-09
trait_res ~ PRS	PRS_0	0.175308	1.87458e-299	0.159911	8.7317e-270	0.0671997	2.19712e-109	0.052765	2.61028e-85
trait_res ~ PRS	PRS_1KG	0.25144	0	0.180686	0	0.0788177	9.76794e-129	0.05372	7.32261e-87
trait_res ~ PRS	PRS_EUR	0.247082	0	0.182793	3.36595e-298	0.0784854	3.52097e-128	0.05349	1.73166e-86
trait_res ~ PRS	PRS_NEU	0.192935	0	0.166148	3.1207e-281	0.0687402	6.15631e-112	0.053146	6.27603e-86
trait_res ~ PRS	PRS_SET*	0.28381	0	0.192659	0	0.0858964	1.20637e-140	0.0554481	1.12824e-89
trait_res ~ PRS+PCs	PRS_0	0.244734	0	0.182115	9.02573e-288	0.0831901	8.43867e-117	0.0575275	1.62128e-75
trait_res ~ PRS+PCs	PRS_1KG	0.269003	0	0.199499	0	0.0864541	4.00803e-122	0.0580094	2.89276e-76
trait_res ~ PRS+PCs	PRS_EUR	0.266872	0	0.201081	0	0.0866346	2.0307e-122	0.0578297	5.50201e-76
trait_res ~ PRS+PCs	PRS_NEU	0.250653	0	0.185976	6.30134e-295	0.0847781	2.18496e-119	0.0577132	8.34474e-76
trait_res ~ PRS+PCs	PRS_SET*	0.28836	0	0.210557	0	0.0888312	5.1282e-126	0.0582844	1.08133e-76
trait_res_PCs ~ PRS	PRS_0	0.11853	9.57714e-197	0.147149	1.25637e-246	0.0539447	1.37107e-87	0.0518448	8.14238e-84
trait_res_PCs ~ PRS	PRS_1KG	0.206906	0	0.164734	1.25157e-278	0.0680088	1.00391e-110	0.052584	5.13544e-85
trait_res_PCs ~ PRS	PRS_EUR	0.201249	0	0.16475	1.16838e-278	0.0670974	3.24495e-109	0.0524705	7.85139e-85
trait_res_PCs ~ PRS	PRS_NEU	0.136729	6.22625e-229	0.150951	1.72443e-253	0.0554817	4.21578e-90	0.0521754	2.36642e-84
trait_res_PCs ~ PRS	PRS_SET*	0.271902	0	0.177335	5.64089e-302	0.0826435	3.67291e-135	0.0539912	2.65211e-87
trait_res_PRS ~ PCs	PRS_0	0.0440084	1.04642e-55	0.026783	5.09637e-30	0.0126488	6.76783e-11	0.0049815	0.0188263
trait_res_PRS ~ PCs	PRS_1KG	0.0191256	1.97678e-19	0.0233324	3.91062e-25	0.00729887	0.000116799	0.00449848	0.0452341
trait_res_PRS ~ PCs	PRS_EUR	0.0209908	5.34814e-22	0.0226468	3.55954e-24	0.00766051	4.86427e-05	0.00453495	0.0424486
trait_res_PRS ~ PCs	PRS_NEU	0.0418538	1.92976e-52	0.0240435	3.91896e-26	0.0127902	4.49385e-11	0.00476792	0.0279925
trait_res_PRS ~ PCs	PRS_SET*	0.00663628	0.00055117	0.0223361	9.65155e-24	0.00316459	0.31576	0.00296071	0.401401
legend:
trait_res = residuals after trait was regressed on age, sex and genotyping platform
trait_res_PRS = residuals after trait was regressed on age, sex, genpf and PRS
trait_res_PCs = residuals after trait was regressed on age, sex, genpf and PCs
PCs = PC obtained on 5000 samples hold out set from the same cohort (PC_UKBB or PC_EstBB)
*PRS_SET=PRS_UKBB in UKBB target set and PRS_ESTBB in EstBB target set
R2=explained variance
p > 0.005

## Sheet: Supplementary_Tables2a_d
Supplementary tables 2a to d. Pearson’s correlation coefficients (r) for the original size PCs versus PCs received based on a fixed 500 sample set for all the PC correction approaches in the UKBBtest
a) PC-UKBB vs PC-UKBB500
	PC1	PC2	PC3	PC4	PC5	PC6	PC7	PC8	PC9	PC10	PC11	PC12	PC13	PC14	PC15	PC16	PC17	PC18	PC19	PC20
PC1	0.81	-0.04	0.11	-0.06	-0.02	0.1	0.08	-0.07	-0.16	0.17	0.16	0.04	-0.11	0.18	-0.05	0.03	0.03	-0.09	0.02	-0.07
PC2	0.04	-0.18	0.09	-0.1	-0.03	-0.02	-0.06	-0.15	0.15	-0.03	-0.04	-0.05	0.11	-0.29	0.16	-0.01	-0.04	-0.05	-0.03	0.11
PC3	-0.01	0.08	-0.11	0.1	-0.25	-0.01	0.1	-0.02	0.07	0.07	-0.11	0.11	-0.02	-0.09	-0.08	-0.13	-0.12	-0.05	0.1	0
PC4	-0.02	-0.12	0.01	-0.1	-0.03	-0.01	0	-0.08	0.09	0.13	-0.11	0.12	-0.07	-0.03	-0.04	0.03	0.08	0.02	0.04	0.07
PC5	0.06	0.09	0.03	0.07	-0.04	-0.1	-0.02	-0.02	0.01	-0.11	-0.04	-0.07	0.14	-0.08	-0.07	0.03	0.05	0.01	0.01	-0.03
PC6	0	-0.01	-0.03	0.06	-0.03	-0.03	0	0.09	0.09	0.02	0.05	-0.04	-0.06	0	-0.01	-0.04	-0.01	-0.08	-0.07	0.05
PC7	0.04	0.01	-0.01	0.07	-0.08	0.09	0	-0.07	-0.02	0.03	0.08	0.02	-0.08	-0.11	-0.02	0.08	-0.07	0.03	-0.04	-0.06
PC8	-0.04	-0.04	0.02	-0.03	0.06	-0.04	0.07	0.04	-0.03	-0.02	0.01	0.08	0	0.01	-0.02	-0.01	0.04	0.06	0.05	0.08
PC9	0.01	0.02	0.01	0.1	-0.05	-0.02	0.04	-0.06	0	0.03	0.03	-0.05	-0.02	-0.01	-0.02	0.03	-0.02	0.06	0.02	-0.04
PC10	-0.03	0.02	0.04	0	-0.02	-0.05	0.05	0.03	0.03	-0.03	0.03	-0.04	-0.04	0.02	0.01	-0.02	-0.02	0.02	-0.02	0
PC11	-0.03	0.04	0.05	-0.01	-0.1	0.04	-0.05	-0.02	0	0.02	-0.01	0	-0.02	-0.02	0	0.01	-0.07	-0.03	0.01	0.01
PC12	-0.01	-0.01	0.06	0.05	0.02	0.01	-0.05	0.05	-0.03	0.06	0.01	-0.04	-0.05	-0.02	0.03	-0.05	-0.03	0.04	-0.07	0.02
PC13	0.03	0.03	0	-0.01	0.06	-0.01	-0.03	0.05	-0.02	0.01	-0.03	0.01	0	-0.01	0.04	0.04	0.02	0.02	0.04	-0.05
PC14	0.05	-0.06	-0.02	0.03	0.01	0.03	-0.05	0.02	-0.01	0	0.02	0.01	-0.04	0.03	0.04	-0.08	-0.01	-0.05	0	-0.01
PC15	-0.01	0.02	0	-0.04	0.02	-0.01	0.02	-0.06	-0.01	0.02	0.02	0.04	0.03	0.02	0.03	-0.01	0.03	0	-0.04	0
PC16	0	0.03	0.01	-0.05	0.01	0.01	0.03	-0.02	-0.01	0	-0.02	0.05	0.04	-0.05	0	0	0	0.01	0.01	-0.03
PC17	0	-0.01	0.06	-0.01	0.02	0.02	0.05	0.07	0	0.02	0.01	0.03	0.03	0.01	-0.01	-0.01	-0.04	-0.01	-0.03	-0.03
PC18	0	0.03	0.02	0.05	0.01	-0.01	0.03	-0.02	0	0.01	-0.02	0.05	-0.03	0.02	0.03	-0.02	0	0.07	0.05	-0.04
PC19	-0.02	-0.01	0.01	0.04	0	0.04	0.05	-0.03	0	0.03	-0.04	0.01	0.02	0.02	0.03	-0.01	0.04	0.01	-0.01	0.02
PC20	-0.01	0.02	-0.04	-0.01	0.01	-0.05	0.07	0.06	0.01	0.01	0.04	-0.01	-0.04	0	-0.04	-0.03	-0.01	-0.03	0.02	0.04
b) PC-EUR vs PC-EUR500
	PC1	PC2	PC3	PC4	PC5	PC6	PC7	PC8	PC9	PC10	PC11	PC12	PC13	PC14	PC15	PC16	PC17	PC18	PC19	PC20
PC1	0.96	-0.19	-0.1	0.02	0	0.02	0	-0.02	0.03	0	0	0	-0.01	0.01	-0.02	0.02	0.01	-0.01	-0.02	0.02
PC2	-0.2	0.96	-0.1	0.11	-0.01	0.03	0.01	0.05	0.04	0.03	0.08	-0.04	-0.02	0.02	0.04	0.04	-0.05	0.02	0	0.04
PC3	-0.1	-0.1	0.94	-0.07	0.01	-0.03	-0.02	-0.02	-0.01	0	-0.06	0.01	-0.02	-0.01	0	-0.02	0.02	-0.03	-0.01	-0.03
PC4	0.01	0.14	-0.03	0.9	-0.05	0	0	0	0.01	-0.01	0.05	-0.09	0.04	0.02	0.04	0	-0.06	0.03	-0.02	0.01
PC5	0.02	-0.06	-0.03	0.09	0.46	0.37	0.02	-0.19	0.03	0.05	0.02	0.04	-0.13	-0.05	-0.08	-0.06	0.07	-0.04	-0.04	0.04
PC6	0	0.03	0.02	-0.01	0.45	-0.45	-0.24	0.13	0.27	-0.1	0.07	-0.01	0.02	-0.08	0.07	-0.08	-0.11	0.09	-0.02	0.05
PC7	0	-0.02	0.03	-0.04	0.14	-0.41	-0.26	-0.37	-0.03	-0.12	0.06	-0.05	-0.09	0.12	-0.04	-0.01	0.06	-0.09	0.13	-0.02
PC8	-0.01	-0.01	-0.01	-0.02	0.27	-0.22	0.68	0.14	-0.22	-0.02	-0.03	-0.14	-0.05	-0.07	-0.13	-0.05	0.01	-0.08	0.08	0
PC9	0	0.04	0	0.06	-0.3	-0.19	0.18	-0.19	0.08	0.33	-0.02	0.08	-0.03	0.15	-0.04	0.04	-0.02	-0.07	-0.04	0.03
PC10	-0.02	0	0	-0.03	0.13	0.05	-0.31	0.28	-0.46	0.14	-0.24	-0.02	0.05	-0.08	-0.03	0.04	0.22	-0.1	0.09	-0.12
PC11	0.02	-0.06	0.02	-0.15	-0.18	0.03	0	-0.35	0.18	-0.22	-0.39	-0.27	0.14	-0.07	-0.2	0.05	0.17	-0.07	0.09	-0.03
PC12	0.02	0.11	-0.02	0.07	0.05	0.2	0.13	0.22	0.41	-0.09	0.24	-0.49	-0.08	0.04	0.2	-0.05	0.02	0.03	0.03	0.11
PC13	0	-0.03	0.01	0	-0.16	-0.21	-0.11	0.45	0.27	0.24	-0.21	-0.03	0.05	-0.16	-0.09	0.13	-0.18	-0.16	-0.02	-0.02
PC14	0.01	-0.01	0.03	0	-0.02	-0.06	0.18	0.06	0.1	-0.31	-0.37	0.39	-0.33	-0.12	0.19	0.14	0.01	0.16	0.04	-0.07
PC15	0.02	0.06	-0.01	0.02	0.31	0.13	0.1	-0.15	0.21	0.33	0.04	0.07	0.18	0.16	0.05	0.52	-0.17	0.07	-0.01	-0.16
PC16	0	-0.02	0.06	-0.03	0.21	0.01	-0.03	0.02	0.19	0.1	-0.55	-0.13	0.05	0.25	-0.1	-0.29	0.08	0.11	-0.01	-0.03
PC17	0.02	0.04	-0.01	0	-0.02	0.14	-0.14	-0.04	-0.04	0.14	-0.02	-0.2	-0.5	-0.19	-0.26	0.11	-0.39	0.15	0.18	0.03
PC18	0	-0.01	0.01	-0.02	-0.01	0.24	-0.07	-0.09	0.21	0.08	-0.02	0.18	-0.21	-0.11	0.23	-0.09	0.21	-0.36	0.19	-0.19
PC19	-0.02	-0.02	0	0	0.06	-0.09	0.07	-0.2	-0.04	0.18	-0.1	-0.1	0.21	-0.5	0.34	0.04	-0.04	-0.08	-0.17	0.15
PC20	0	-0.02	-0.03	0	-0.03	0.18	-0.02	0	-0.09	-0.3	-0.11	0.21	0.23	0.01	-0.03	-0.09	-0.35	0.08	0.14	0.2
c) PC-NONEUR vs PC-NONEUR500
	PC1	PC2	PC3	PC4	PC5	PC6	PC7	PC8	PC9	PC10	PC11	PC12	PC13	PC14	PC15	PC16	PC17	PC18	PC19	PC20
PC1	0.96	-0.19	-0.1	0.02	0	0.02	0	-0.02	0.03	0	0	0	-0.01	0.01	-0.02	0.02	0.01	-0.01	-0.02	0.02
PC2	-0.2	0.96	-0.1	0.11	-0.01	0.03	0.01	0.05	0.04	0.03	0.08	-0.04	-0.02	0.02	0.04	0.04	-0.05	0.02	0	0.04
PC3	-0.1	-0.1	0.94	-0.07	0.01	-0.03	-0.02	-0.02	-0.01	0	-0.06	0.01	-0.02	-0.01	0	-0.02	0.02	-0.03	-0.01	-0.03
PC4	0.01	0.14	-0.03	0.9	-0.05	0	0	0	0.01	-0.01	0.05	-0.09	0.04	0.02	0.04	0	-0.06	0.03	-0.02	0.01
PC5	0.02	-0.06	-0.03	0.09	0.46	0.37	0.02	-0.19	0.03	0.05	0.02	0.04	-0.13	-0.05	-0.08	-0.06	0.07	-0.04	-0.04	0.04
PC6	0	0.03	0.02	-0.01	0.45	-0.45	-0.24	0.13	0.27	-0.1	0.07	-0.01	0.02	-0.08	0.07	-0.08	-0.11	0.09	-0.02	0.05
PC7	0	-0.02	0.03	-0.04	0.14	-0.41	-0.26	-0.37	-0.03	-0.12	0.06	-0.05	-0.09	0.12	-0.04	-0.01	0.06	-0.09	0.13	-0.02
PC8	-0.01	-0.01	-0.01	-0.02	0.27	-0.22	0.68	0.14	-0.22	-0.02	-0.03	-0.14	-0.05	-0.07	-0.13	-0.05	0.01	-0.08	0.08	0
PC9	0	0.04	0	0.06	-0.3	-0.19	0.18	-0.19	0.08	0.33	-0.02	0.08	-0.03	0.15	-0.04	0.04	-0.02	-0.07	-0.04	0.03
PC10	-0.02	0	0	-0.03	0.13	0.05	-0.31	0.28	-0.46	0.14	-0.24	-0.02	0.05	-0.08	-0.03	0.04	0.22	-0.1	0.09	-0.12
PC11	0.02	-0.06	0.02	-0.15	-0.18	0.03	0	-0.35	0.18	-0.22	-0.39	-0.27	0.14	-0.07	-0.2	0.05	0.17	-0.07	0.09	-0.03
PC12	0.02	0.11	-0.02	0.07	0.05	0.2	0.13	0.22	0.41	-0.09	0.24	-0.49	-0.08	0.04	0.2	-0.05	0.02	0.03	0.03	0.11
PC13	0	-0.03	0.01	0	-0.16	-0.21	-0.11	0.45	0.27	0.24	-0.21	-0.03	0.05	-0.16	-0.09	0.13	-0.18	-0.16	-0.02	-0.02
PC14	0.01	-0.01	0.03	0	-0.02	-0.06	0.18	0.06	0.1	-0.31	-0.37	0.39	-0.33	-0.12	0.19	0.14	0.01	0.16	0.04	-0.07
PC15	0.02	0.06	-0.01	0.02	0.31	0.13	0.1	-0.15	0.21	0.33	0.04	0.07	0.18	0.16	0.05	0.52	-0.17	0.07	-0.01	-0.16
PC16	0	-0.02	0.06	-0.03	0.21	0.01	-0.03	0.02	0.19	0.1	-0.55	-0.13	0.05	0.25	-0.1	-0.29	0.08	0.11	-0.01	-0.03
PC17	0.02	0.04	-0.01	0	-0.02	0.14	-0.14	-0.04	-0.04	0.14	-0.02	-0.2	-0.5	-0.19	-0.26	0.11	-0.39	0.15	0.18	0.03
PC18	0	-0.01	0.01	-0.02	-0.01	0.24	-0.07	-0.09	0.21	0.08	-0.02	0.18	-0.21	-0.11	0.23	-0.09	0.21	-0.36	0.19	-0.19
PC19	-0.02	-0.02	0	0	0.06	-0.09	0.07	-0.2	-0.04	0.18	-0.1	-0.1	0.21	-0.5	0.34	0.04	-0.04	-0.08	-0.17	0.15
PC20	0	-0.02	-0.03	0	-0.03	0.18	-0.02	0	-0.09	-0.3	-0.11	0.21	0.23	0.01	-0.03	-0.09	-0.35	0.08	0.14	0.2
d) PC-1KG vs PC-1KG500
	PC1	PC2	PC3	PC4	PC5	PC6	PC7	PC8	PC9	PC10	PC11	PC12	PC13	PC14	PC15	PC16	PC17	PC18	PC19	PC20
PC1	0.92	0.42	-0.23	-0.11	0.08	-0.04	0.02	0	0.02	-0.04	0.02	0	0.01	0	0.02	0.01	-0.01	0.03	0.01	0
PC2	0.32	0.95	-0.52	-0.4	0.04	-0.03	0.02	-0.01	-0.01	-0.02	0.01	0.01	-0.01	0	0.01	0	-0.02	-0.01	0.01	-0.01
PC3	0.21	0.59	-0.88	-0.39	0.05	0	0.01	-0.01	-0.02	-0.01	0.01	0	0	-0.01	0.01	0	-0.01	0	0.01	0
PC4	0.08	0.44	-0.31	-0.79	0.05	0	0	-0.02	-0.05	-0.02	0.01	0	0	0	0.01	0	0.01	-0.02	0.01	-0.02
PC5	0.11	0.03	-0.03	-0.07	0.68	-0.05	0.03	0	0.02	0.02	0.04	-0.01	-0.02	-0.02	0	0.01	0.01	-0.01	-0.01	-0.02
PC6	0.2	0.1	-0.04	0.12	0.09	-0.14	0.08	0	0.07	0.01	0.1	0.02	0.01	0.01	0.02	0	-0.03	0.02	-0.03	0.02
PC7	0.05	-0.02	-0.04	0.13	-0.01	-0.01	0.07	0.03	0.16	-0.04	0.05	0.02	0.07	0.02	0.02	0.06	-0.07	0.02	-0.03	0.05
PC8	0.02	0.02	-0.01	0.06	-0.03	-0.03	0.04	0.02	0.06	-0.01	0.04	0.03	0.01	-0.01	0.01	0.02	-0.03	-0.01	0.01	0.01
PC9	-0.02	0.01	0.01	-0.05	0.05	-0.03	-0.02	-0.01	-0.13	0.02	-0.05	-0.05	-0.04	-0.02	0	-0.01	0.07	0.05	0.01	-0.07
PC10	-0.02	0.01	0.02	-0.04	0.03	0.02	0	-0.03	-0.13	0.03	-0.05	0	-0.07	0	0.01	-0.02	0.07	0.03	0.01	-0.02
PC11	-0.02	0	0.01	-0.03	0	-0.03	0.02	0.01	-0.02	0.01	0	0	-0.02	0.01	0.02	-0.01	-0.01	0.01	-0.01	0.02
PC12	0	0.01	-0.01	0	-0.01	-0.01	0	-0.02	-0.01	-0.01	-0.02	-0.01	0	0.04	0.02	-0.05	0.03	-0.02	0	0
PC13	0	0	0	-0.01	0	0	0.01	-0.03	0.04	-0.03	0.01	-0.04	-0.02	-0.03	0.05	-0.05	-0.02	0.01	0	0
PC14	0.03	0	0	-0.01	0.01	-0.02	0	0.01	0.01	0.01	0.02	0	0.03	0.03	-0.02	-0.04	-0.01	-0.01	0.01	0.02
PC15	0	0.01	0	-0.01	-0.02	0.03	-0.02	-0.03	-0.01	0.03	-0.01	-0.02	0.03	-0.02	0	0.02	0	-0.06	0.02	-0.03
PC16	0	0.01	0	0	-0.01	-0.02	-0.04	0	-0.02	0	0.02	0.03	-0.06	0.01	0.04	0	-0.03	0.01	0	0
PC17	0	-0.01	0	-0.01	0.01	0	0.02	0	-0.03	0.06	-0.02	0.02	0.01	0.02	0.03	-0.03	0	-0.01	0.03	0.01
PC18	-0.01	-0.01	0.01	0	0.01	0	0	-0.01	0	-0.02	0.01	-0.03	0	-0.02	-0.02	-0.02	-0.05	0	-0.03	0.04
PC19	-0.01	0.01	-0.02	-0.02	0.01	0.03	-0.01	0.05	-0.01	-0.01	0	0.01	0.01	0.01	0.01	-0.01	0.06	0	-0.03	-0.03
PC20	0.01	0	-0.01	0	0.01	0.04	-0.04	0.02	-0.01	-0.01	-0.01	0.02	-0.03	0.02	0	-0.01	0	-0.03	0.02	-0.01

## Sheet: Supplementary_Tables3a_d
Supplementary tables 3a to d. Pearson’s correlation coefficients (r) for the original size PCs versus PCs received based on a fixed 500 sample set for all the PC correction approaches in the EstBBtest
a) PC-ESTBB5000 vs PC-ESTBB500
	PC1	PC2	PC3	PC4	PC5	PC6	PC7	PC8	PC9	PC10	PC11	PC12	PC13	PC14	PC15	PC16	PC17	PC18	PC19	PC20
PC1	-0.968269	0.539243	-0.241319	-0.0985333	0.245487	0.0267803	-0.0615928	0.0546503	-0.0747873	0.11905	-0.0604814	0.0579099	-0.00105287	-0.103728	-0.0054169	-0.0332817	-0.00300995	-0.0612413	-0.0646075	0.000375094
PC2	0.201572	-0.944709	0.147595	0.0860147	-0.122364	0.017026	-0.0183684	-0.0548839	0.0856448	-0.110676	0.0563752	-0.0139126	0.0845144	0.105831	0.0271461	0.00225547	0.0276303	0.0832665	-0.00649585	-0.0438373
PC3	-0.127436	0.0221046	-0.836479	-0.308849	0.133531	0.193623	0.00256376	0.0594467	-0.0750619	0.099555	-0.0448669	0.0935128	0.0095679	-0.0860883	0.042716	-0.165648	-0.125069	0.00269161	-0.115997	-0.112266
PC4	-0.0599272	0.0432766	-0.0420512	-0.0511973	0.212773	-0.0444879	0.0130624	0.0140965	0.0151971	0.255183	0.032215	-0.004479	-0.0341143	-0.0506293	-0.0089598	-0.0402932	0.0305866	-0.156441	-0.0102104	0.0247899
PC5	-0.0123743	-0.0359657	0.037222	0.140813	-0.0831059	0.0229762	0.0206679	0.0542483	-0.108265	0.0243563	-0.306729	0.15095	-0.0863412	0.00818921	-0.0441809	-0.0877799	-0.0445651	-0.110294	-0.0327733	0.107955
PC6	0.0235257	0.019521	0.0275813	0.00750815	0.217088	-0.00912223	-0.00133744	0.133569	-0.172774	0.102643	0.0568947	-0.0970868	0.0224534	-0.122914	0.0398721	0.039217	0.0704873	-0.125623	-0.0208775	0.0503808
PC7	0.0489646	-0.0185217	0.0381138	0.124293	0.0567057	-0.0108482	-0.174252	-0.0401428	0.0913748	0.206047	-0.029031	-0.0785938	0.00738241	-0.0424872	0.139765	0.0440958	-0.110949	-0.108838	-0.0656483	0.068508
PC8	-0.0755455	0.0508579	-0.0576717	0.031018	-0.0398672	0.0667697	-0.0172963	-0.0407629	-0.0466701	0.0145433	0.0560173	-0.0763868	0.0483344	0.0501153	-0.145309	0.0931201	0.173116	-0.0745787	0.0880481	0.149215
PC9	-0.0078852	0.0121765	0.0112917	-0.0856401	-0.0376443	-0.0726268	0.0872785	0.0496969	0.00485581	0.00995413	0.103539	-0.0053655	0.00622906	0.0131224	-0.0244977	0.041952	0.0258642	-0.0092047	0.0223471	-0.0199965
PC10	0.00848831	0.00199052	0.0393928	-0.14109	-0.0783371	0.0340357	-0.0452782	0.0217207	-0.0391064	0.00259694	-0.13363	0.19293	-0.0400252	-0.0426911	0.0226065	-0.0259061	-0.00171334	0.032918	-0.0556906	-0.0944557
PC11	0.0830305	-0.0180647	0.0145682	-0.0222922	-0.0799109	-0.0149377	0.0682182	-0.0298592	-0.0345051	0.00233275	-0.0540249	0.0111709	-0.0100146	0.0307744	-0.0894223	-0.041275	0.0366373	0.0675038	-0.0653563	0.0133709
PC12	-0.0474096	0.0393211	-0.0363462	-0.0586101	0.0586493	0.179526	-0.0698759	-0.0550654	0.0178315	0.0264769	-0.0505318	-0.0521632	-0.0490039	0.0198009	0.00896748	-0.0340818	0.00517003	-0.0236452	0.00272158	-0.0294169
PC13	0.049906	-0.0416918	0.0472034	0.0417927	-0.139805	-0.0235514	0.101857	-0.0571053	0.0448566	0.0180071	0.0901008	0.0213328	0.0202162	0.0734049	0.0602509	0.0581764	0.0411597	0.0370404	-0.00540561	0.0289707
PC14	-0.0197343	0.020778	0.020266	-0.0169058	0.0812323	-0.0103128	0.014113	0.000500541	-0.0845119	-0.0392007	0.0442809	0.0723848	0.0392375	0.0649682	-0.0091712	0.016422	0.020308	-0.0608845	-0.0781024	0.0280354
PC15	-0.0437726	0.00138972	-0.000657591	0.0217988	-0.0179358	-0.0255086	-0.0294113	-0.0173852	-0.0418711	-0.0150019	-0.0191323	0.0329717	0.0910511	-0.0234919	-0.0527828	-0.0146237	-0.0831298	0.052822	0.0181399	0.0111348
PC16	0.0805994	-0.0930055	0.0852049	0.00612219	-0.0963231	-0.0351675	0.0608265	0.0258338	0.0187042	-0.0525134	-0.0629253	-0.00342073	0.0211163	0.0272998	0.0975447	-0.02195	-0.0307848	0.0037455	-0.00684281	-0.0261169
PC17	-0.0431256	0.000340477	-0.0152159	0.0337413	0.027331	-0.0207932	-0.0125064	0.0148613	0.029167	-0.00471534	0.017542	0.00599046	0.00771585	-0.0706895	0.0150133	-0.0356794	0.0102069	-0.0349306	-0.028533	-0.0136733
PC18	-0.0793573	0.0482665	-0.0210105	0.0438637	0.0753339	0.0406128	-0.0385645	-0.0407948	0.0280313	-0.00948467	0.0194032	0.0444991	-0.0383362	0.0356813	0.022493	-0.0113734	0.0214654	-0.0594351	-0.0423734	0.0151158
PC19	0.0412005	-0.0311284	0.0542196	-0.0280114	-0.0287434	-0.000853613	0.074577	-0.00418339	0.00289846	-0.106485	0.00421911	0.0083204	0.0801635	-0.0127286	0.0331882	-0.0268814	-0.00805909	-0.0459515	0.00929246	-0.0152235
PC20	-0.0137771	-0.0273895	0.0176166	0.0064745	0.0214668	0.084429	-0.0467344	-0.0619627	0.00813363	-0.0951764	-0.0188826	-0.0545171	-0.0190651	0.00254119	-0.00269492	0.0142219	-0.0148424	0.0766561	0.00713503	-0.0564926
b) PC-EUR vs PC-EUR500
	PC1	PC2	PC3	PC4	PC5	PC6	PC7	PC8	PC9	PC10	PC11	PC12	PC13	PC14	PC15	PC16	PC17	PC18	PC19	PC20
PC1	-0.996401	-0.270062	-0.309538	-0.0591793	0.0322342	-0.000914728	0.0788087	0.00445241	-0.0159425	-0.0326347	-0.00060392	0.00225205	-0.0015046	-0.0302466	-0.0566013	-0.00420641	-0.0303088	-0.000326196	0.0385773	0.00993737
PC2	-0.251983	-0.980621	-0.0535819	-0.131196	-0.021145	-0.0314808	0.113731	0.000390135	-0.0263692	-0.144682	-0.0261941	-0.0736202	-0.0130623	-0.0227537	-0.0532092	-0.00660403	-0.0132403	-0.0505496	0.0692696	-0.0407449
PC3	-0.29549	-0.0462757	-0.928094	0.0285971	0.0141285	-0.0137789	0.0188098	0.00290678	0.0148948	-0.00139047	0.0278226	0.00879221	-0.00750794	-0.022708	0.00444858	-0.00329238	0.0136392	0.0226443	0.0271487	0.011311
PC4	0.0519148	0.146708	-0.00457	0.890939	0.0203008	0.0143019	-0.089249	0.0139418	-0.00610672	0.120984	-0.0678915	0.00572781	0.0803262	0.0848176	0.0347486	-0.00773442	0.0480295	0.0781999	-0.0154071	0.0250482
PC5	0.0211883	0.00903807	-0.00622322	0.0643516	-0.688696	0.224002	0.249668	0.175462	0.0596339	0.171673	-0.00333928	0.0196985	0.166233	-0.179474	0.0633023	0.0697271	0.15761	0.00160892	-0.0716718	-0.0977789
PC6	0.0410482	0.0299243	-0.00516318	0.0077159	-0.295152	-0.348792	-0.520366	0.174019	0.054357	0.108306	0.268312	-0.298469	0.14359	0.0172196	0.0447453	-0.100672	-0.0820264	0.0702139	-0.130246	0.108801
PC7	-0.0536664	-0.109513	-0.0171521	0.000476958	-0.107828	-0.355074	0.46443	-0.396894	-0.338289	-0.159342	0.27482	-0.243642	0.0261505	0.0998032	-0.0378159	-0.0151084	-0.0652522	-0.0865946	-0.0613132	-0.0661174
PC8	-0.00472669	0.107443	-0.0154339	0.0493505	0.156209	0.222942	0.110655	-0.00947062	-0.201275	0.398548	0.219748	0.239179	0.0205461	0.00242859	0.120699	-0.416243	-0.125016	0.147445	-0.360016	0.110341
PC9	0.00683221	0.0384853	0.0163407	0.112571	-0.0233056	0.0350187	0.141654	0.138163	0.470636	-0.107176	0.374139	0.0716411	-0.0968883	0.266219	-0.283208	0.0507819	0.062514	0.323225	-0.226746	0.0291093
PC10	-0.0236197	0.0343576	0.00830926	-0.0780349	0.0322684	-0.347243	0.0480262	-0.0682542	0.0742866	0.342972	0.0229037	0.323947	-0.0328106	-0.197434	-0.0990683	0.349642	-0.219313	0.0628648	0.0962818	-0.0243453
PC11	0.0283025	0.0819506	0.00931365	-0.028934	-0.104293	0.125306	-0.174367	-0.184531	0.0189766	0.15177	0.123233	0.252591	-0.0386155	0.412008	0.144211	0.0267845	-0.160988	0.00785054	0.248977	0.29585
PC12	0.00911763	-0.0527935	0.0128352	-0.0688765	0.0424425	-0.131254	0.139021	0.212134	-0.104216	-0.148065	-0.0147871	0.010749	0.147463	0.235125	0.367824	-0.0159397	0.272007	0.18045	0.0925397	0.147896
PC13	-0.0277741	-0.0370007	0.00815183	-0.00901013	-0.0352492	0.000978692	0.036013	-0.158465	-0.0434124	-0.281362	0.0109015	0.329609	0.262002	-0.306163	-0.082583	0.0642497	-0.151699	-0.0606366	0.0431352	0.34183
PC14	-0.030105	-0.0171562	-0.00228759	-0.000676911	-0.113299	-0.0316472	0.036173	-0.0702667	0.0131622	0.151362	0.0393946	-0.0156457	0.0566502	-0.0859557	-0.303043	-0.318344	0.260258	0.241391	0.37653	-0.1663
PC15	0.0377472	0.0835377	0.0388506	0.0856807	-0.000606945	0.167673	-0.125006	-0.110168	0.129809	0.13259	0.291386	-0.0267368	-0.127059	-0.156993	0.162855	0.108429	0.416166	-0.189429	-0.117264	0.27385
PC16	-0.0173786	-0.0812355	0.0150117	0.0219821	0.0417874	-0.0552158	0.140131	0.290135	0.0983216	0.025479	0.118904	-0.0534418	-0.0804565	-0.038799	-0.285801	-0.145768	-0.00179809	-0.390041	0.186494	0.258464
PC17	-0.0473173	-0.0887462	-0.0183119	-0.00751505	0.126694	0.0507021	0.0391511	0.12103	0.0167036	0.0152652	0.119556	0.0535922	0.218631	-0.0336758	0.063212	-0.000669324	0.0542512	-0.0783496	0.0644557	-0.198633
PC18	0.0446321	0.0370726	0.0152829	-0.0304415	0.0629303	0.0573494	0.0535054	-0.0925249	0.0864538	0.129161	-0.00317942	-0.0377062	0.243831	0.111393	0.222871	0.105443	-0.0968271	-0.0328273	-0.17086	-0.0402192
PC19	-0.0501996	-0.0689425	-0.0117448	-0.00713723	-0.0552051	-0.106255	0.158415	-0.0867743	0.223614	-0.101062	-0.144208	0.0551269	-0.100112	0.00564573	0.217386	-0.209765	-0.0726654	-0.128511	-0.0218885	0.0111296
PC20	-0.00516332	0.0176932	0.0146503	0.0177901	0.058215	-0.0583521	0.039099	-0.00988132	-0.00699249	0.0926768	0.0319582	-0.0224392	0.0913402	0.0745604	0.0254911	-0.0366114	0.133736	-0.0193463	-0.00505035	0.2464
c) PC-NONEUR vs PC-NONEUR500
	PC1	PC2	PC3	PC4	PC5	PC6	PC7	PC8	PC9	PC10	PC11	PC12	PC13	PC14	PC15	PC16	PC17	PC18	PC19	PC20
PC1	0.918471	-0.189985	0.171115	-0.026778	0.0272104	-0.00452557	-0.00575687	-0.0101528	0.025769	0.0112707	-0.00984093	0.00257509	-0.0110139	0.024721	0.01255	-0.0025928	0.049251	-0.0256813	-0.0172026	0.0149957
PC2	0.355523	-0.967806	-0.400383	-0.468989	0.140921	0.0764026	-0.103385	-0.115529	0.0160841	-0.0246441	-0.031496	-0.151721	0.237951	0.0732614	-0.0364033	-0.0229746	-0.088112	0.00878074	-0.0728573	-0.0235636
PC3	-0.083578	-0.407934	-0.819989	-0.386241	0.0952918	0.0793264	-0.108014	-0.113268	-0.0119058	-0.0271334	-0.0141356	-0.127583	0.21202	0.0388799	-0.0332487	-0.0303976	-0.126316	-0.0107233	-0.0551495	-0.00530159
PC4	-0.191515	0.695969	0.495195	0.582372	-0.160316	-0.0909555	0.126751	0.147705	-0.00153831	0.0378659	0.0346042	0.168966	-0.269094	-0.0661832	0.0365816	0.0395336	0.118004	0.00640521	0.0899566	0.0154682
PC5	0.00076981	0.0120794	0.0205955	-0.0490625	-0.0499029	0.0559994	0.125907	0.114357	0.0379869	0.0558672	-0.00107716	-0.0256338	-0.0272419	0.00141917	-0.0152165	0.0253894	-0.008512	0.00364022	0.00259858	-0.00187166
PC6	-0.010996	0.0111345	0.00626079	-0.0295425	-0.0432114	-0.00637259	0.0506757	0.0142591	-0.0143341	-0.0042204	-0.00484005	-0.00689475	-0.000553103	-0.00445613	0.00158035	-0.00740445	0.00378378	-0.0168451	0.0148925	0.0117928
PC7	0.00803962	-0.0713642	-0.0514394	-0.100214	0.0174611	-0.0258941	0.00411554	0.0736265	0.0190409	0.00519799	0.032328	-0.0401078	0.0611837	0.0161021	-0.027472	0.000549908	-0.04105	-0.013767	0.0100274	-0.00222263
PC8	0.0219089	0.0189512	0.00716724	0.00167415	-0.0527382	-0.0262488	0.00936233	-0.00888856	-0.0504105	-0.00491547	0.0167942	0.00122483	-0.0122971	0.0312032	0.0183465	0.0190504	0.0150773	-0.0101307	0.00199524	-0.00536487
PC9	0.0282769	0.0675815	0.0656961	0.066618	-0.012655	0.026889	0.0185986	-0.00857277	0.0143889	-0.00329987	-0.000750174	0.0236441	-0.0157449	-0.017221	0.0562512	-0.0131672	0.0204338	-0.0224912	0.00249264	0.0200531
PC10	-0.0170804	-0.0253525	-0.0242521	0.0452327	0.0444176	0.0125039	-0.0732692	0.00912148	0.030268	0.012898	0.00340202	-0.036597	0.0174952	-0.0022957	-0.00272749	-0.0063998	-0.0038762	-0.00422275	-0.00767624	0.00776979
PC11	-0.00479515	-0.0125851	-0.00427418	0.0397499	0.0121528	-0.0120173	-0.0149233	0.0014331	0.0214703	-0.0340564	0.0257912	-0.00927845	0.05611	0.0177463	0.00640597	0.0273481	0.00198915	0.0353548	-0.0147506	0.0046508
PC12	-0.00951706	-0.00123712	0.0028559	0.0067506	-0.0205973	-0.111476	0.0519896	0.0351116	0.0246577	-0.0128948	0.0232772	-0.025553	0.0240615	0.00956523	-0.0424437	0.0107759	0.0103993	0.0321103	0.0151377	-0.0282988
PC13	0.00315609	-0.0306327	-0.0215609	-0.078354	-0.0727384	-0.0191804	-0.0330052	0.00569186	0.0332147	0.0143689	-0.0330428	-0.0229732	0.00742376	0.00677989	-0.0315856	0.00232263	-0.011412	-0.0149936	0.0106217	0.0158982
PC14	0.0313783	0.0108522	0.0173785	0.000706864	-0.0190521	0.0138435	-0.0116734	-0.0458874	-0.000545903	-0.015674	-0.0219263	0.0193478	-0.0782845	-0.0131047	-0.0311029	0.0305757	0.00158248	-0.00238025	0.014071	0.00319752
PC15	0.000487917	0.0169339	-0.0151768	-0.0518751	-0.05443	-0.0415714	0.00124227	-0.011512	-0.0263234	0.0391975	0.00111146	-0.0191888	-0.0100264	0.00258047	0.0174091	-0.00257431	-0.00843189	-0.0175041	0.0545216	0.0127667
PC16	-0.0130535	0.0110434	-0.0122161	0.00808613	0.0733451	-0.0323438	0.0567679	-0.0549857	-0.0224194	0.012147	0.0284442	-0.0435969	-0.00752539	0.00429138	-0.0503463	0.0187731	-0.00527166	0.00110304	0.0172815	0.0247546
PC17	-0.00133836	0.0411868	0.00545605	-0.0126857	-0.135883	0.0703279	-0.0192031	-0.028244	-0.00509827	-0.0340367	-0.014268	0.0491475	-0.0261079	-0.00870742	0.0205686	-0.0128133	-0.00520459	-0.00400579	0.00850171	0.0238737
PC18	-0.0479182	0.0602213	0.00992963	-0.0154427	-0.110563	0.0257819	0.0371556	0.00811265	-0.022865	-0.0289969	0.000544951	-0.0463683	-0.0122273	-0.0214866	0.0109144	0.0116856	0.0261083	-0.00494014	0.0121409	0.00181738
PC19	0.0117023	0.00554002	0.0201061	-0.0101321	0.00733936	-0.011664	-0.0081081	0.0379725	0.000955053	-0.00723286	0.0251983	0.0318952	0.0382035	-0.0225555	0.0170322	-0.0139986	0.0272872	-0.0110545	0.0100297	0.0120953
PC20	-0.0247721	0.0504241	0.0381927	0.046993	-0.0801147	-0.068969	-0.0772656	0.00772042	-0.00970642	-0.0346602	0.00989	-0.0117877	-0.0201455	0.0100723	0.00293302	0.00176297	0.00669556	-0.0189402	0.0179243	-0.0253226
c) PC-1KG vs PC-1KG500
	PC1	PC2	PC3	PC4	PC5	PC6	PC7	PC8	PC9	PC10	PC11	PC12	PC13	PC14	PC15	PC16	PC17	PC18	PC19	PC20
PC1	0.919871	0.389429	-0.491252	-0.34575	0.463258	-0.0323506	0.0131143	-0.0302952	-0.0138869	-0.0200766	-0.0011719	0.0054117	0.0564064	-0.0375511	0.0290841	-0.119428	0.0410055	0.00903322	0.01335	0.0470299
PC2	0.209798	0.983383	-0.281605	-0.438809	0.0500844	-0.0611593	-0.0123525	-0.0723767	-0.000675397	0.00116309	-0.0214541	0.0241722	0.00226118	0.00254146	-0.0272097	-0.0704319	-0.00218832	0.0177294	-0.0203915	-0.00370516
PC3	0.494241	0.309612	-0.912075	-0.479165	0.594369	-0.0207463	0.00886174	-0.0214702	-0.0174974	-0.0186154	0.0345543	0.00182152	0.0639424	-0.0452494	0.0217052	-0.11411	0.0462147	-0.0168419	0.0446169	0.0487429
PC4	0.322375	0.49842	-0.443299	-0.826717	0.409845	-0.0295939	0.0163618	-0.0141681	-0.0114506	-0.0133486	0.016938	0.00307428	0.0608878	-0.0521865	0.00783041	-0.0680979	0.0175584	0.00114403	0.00619363	0.0134163
PC5	0.481656	0.0428287	-0.562547	-0.343408	0.906158	-0.0185052	0.0314917	0.036201	-0.0284894	-0.0513973	0.0501648	-0.0112982	0.0866907	-0.0662926	0.0737796	-0.104452	0.0557396	-0.0225819	0.0619301	0.0853247
PC6	0.0614222	0.369879	0.0564205	0.0732007	-0.356593	-0.056871	-0.0055152	-0.208817	0.00270566	0.032878	-0.0804432	0.0575839	-0.0364739	0.0279281	-0.0819909	-0.133089	0.0126215	0.0353621	-0.0698341	-0.024425
PC7	-0.0702826	-0.232316	0.182932	0.20104	-0.269227	0.0165985	-0.012526	-0.0747646	0.00912812	0.0186013	-0.0393185	0.00945668	-0.0220717	0.0265741	-0.0296663	0.00407517	0.0144445	0.0122979	-0.0431385	-0.0201198
PC8	-0.175422	-0.103058	0.245772	0.0759586	-0.170146	0.0488247	0.0537065	0.00203782	0.0247638	0.0266953	0.0265591	-0.0293216	-0.0367375	0.0478386	0.00686662	0.188228	-0.0403267	0.00804264	0.0310456	-0.0104507
PC9	0.088518	0.0398845	-0.151079	-0.0841698	0.155819	-0.00517332	0.00953178	0.000279995	-0.0131027	-0.00511673	-0.00428373	0.0361334	-0.0131398	-0.102814	0.0479229	-0.140516	0.00761498	0.0351793	-0.00254756	0.00717562
PC10	0.0486078	0.0605934	-0.0135611	-0.019515	-0.00794515	0.0399372	0.0131366	-0.0380076	-0.0164156	0.00970526	-0.0342009	0.00206424	-0.00945531	-0.0158023	-0.0358596	-0.0404362	-0.0300563	0.0212461	-0.0131003	0.0116932
PC11	0.011567	-0.0154212	-0.0171472	-0.00803498	0.0368937	0.0315326	0.0344167	0.00516796	0.0168206	0.0686224	0.0495684	-0.00142038	0.00257054	0.0316845	0.00839429	-0.0575638	0.0357345	0.0242326	-0.0513352	0.0167608
PC12	-0.0100538	-0.0677791	0.0274191	0.042882	-0.0185651	0.0401713	0.0486674	0.0923687	0.00050866	-0.013667	0.0271883	-0.0130919	0.0378346	0.00433317	0.00824992	0.0379655	-0.0183454	-0.0263346	0.0183322	-0.0268473
PC13	-0.00592854	-0.0289339	0.00692054	0.0172082	0.020487	0.00309125	-0.0142808	-0.0297201	0.00604968	-0.0162029	0.0567172	-0.0251323	-0.00461504	0.0211776	0.0100997	-0.0415826	-0.0229264	0.00489107	0.0157954	-0.0121944
PC14	-0.00954028	0.0250372	0.00889064	-0.000978213	-0.0273722	0.0121244	0.0121521	-0.00753667	0.0314945	-0.0334899	0.00784511	-0.0141873	-0.00346202	-0.0126121	-0.00654323	0.0108717	-0.0323484	-0.00203885	0.00699846	-0.00606098
PC15	-3.51792e-05	0.0201606	-0.00185276	-0.0239634	0.0098041	0.0102068	-0.0802471	0.0216517	-0.0328635	0.0127946	-0.039041	0.058932	-0.0131309	0.0356196	-0.0327373	0.000156164	-0.0101774	0.0130996	-0.00591306	-0.0149761
PC16	-0.00690513	0.00774343	-0.00275474	0.024908	-0.00438634	-0.0301982	-0.0717608	-0.0339521	0.0147973	0.0101742	0.00012873	-0.0150493	-0.0281928	-0.0299576	0.0273446	-0.00588831	0.0314691	0.0136886	-0.0303664	-0.04413
PC17	-0.019579	-0.00966907	0.0322231	0.0241848	-0.0701534	-0.00714318	-0.00332288	-0.0471185	-0.0422847	0.00183323	0.0271523	0.0582522	0.0338251	-0.0311171	-0.0282917	-0.0234789	0.00970055	0.028859	-0.0368433	-0.0250798
PC18	0.00408026	0.0413128	0.0031003	-0.0283633	-0.00153957	-0.0180979	0.0450599	0.00185188	-0.0446313	0.00143588	-0.0105667	0.00567269	-0.00811422	-0.0281045	0.0391672	0.0326261	-0.0245191	0.00529425	0.00226019	0.0114248
PC19	0.0241312	0.00660457	-0.0139377	-0.00534998	0.0111492	0.0178731	0.0107586	-0.0111162	0.0516616	-0.0136375	-0.0649753	-0.0256763	0.0378356	-0.00791943	-0.0311123	0.00686196	-0.00640088	0.0329049	-0.0241427	-0.0108346
PC20	-0.0162963	-0.0332091	0.0323064	0.0147944	0.014876	0.00297547	-0.00867612	-0.0115656	-0.0373801	-0.043097	0.0529106	0.00657156	-0.00981559	-0.0410851	0.02749	0.044064	-0.0485571	-0.0301714	-0.0270161	-0.0299918

## Sheet: Supplementary_Tables4a_b
Supplementary table 6a. Pearson’s correlation coefficients (r) for the original PCs received based on the PC-1KG set versus ‘shrinkage mode’ for the PC-1KG500 in the UKBBtest.
	PC1	PC2	PC3	PC4	PC5	PC6	PC7	PC8	PC9	PC10	PC11	PC12	PC13	PC14	PC15	PC16	PC17	PC18	PC19	PC20
PC1	0.906058	0.316004	0.208883	0.0827404	0.111352	0.196866	0.0527754	0.0238207	-0.0173055	-0.0178244	-0.0160227	0.00316806	0.00502808	0.0336101	0.000703425	-0.001532	0.000729064	-0.00874148	-0.0176547	0.00641864
PC2	0.41386	0.936056	0.584008	0.432883	0.0287756	0.0956814	-0.0201954	0.0164482	0.00463312	0.00645252	0.00217046	0.0048323	0.00120719	-0.000944546	0.00485778	0.00429328	-0.0117202	-0.00250335	0.0123504	-0.00392542
PC3	-0.228932	-0.515976	-0.879988	-0.313155	-0.0286384	-0.0399953	-0.0443187	-0.0116251	0.00680232	0.0186341	0.0112496	-0.0108954	0.00368239	0.00133075	-0.00121784	-0.000411881	-2.128e-05	0.0141093	-0.0196469	-0.0124591
PC4	-0.11356	-0.395229	-0.389246	-0.788018	-0.0733631	0.115712	0.130734	0.0606707	-0.0516998	-0.0422491	-0.0283359	-0.00215874	-0.0079415	-0.00659019	-0.00922428	0.00490218	-0.0137168	0.00228445	-0.0226904	-0.000661569
PC5	0.0846951	0.0418783	0.0530329	0.0529563	0.677436	0.0854558	-0.00825186	-0.0285361	0.0526592	0.0273981	-0.00199879	-0.00826133	-0.000341133	0.0136227	-0.0219638	-0.0103526	0.00802207	0.0109366	0.0148936	0.00567808
PC6	-0.0350326	-0.0301478	-0.00361432	0.0017688	-0.0478785	-0.135275	-0.00777333	-0.0269308	-0.0268166	0.0191181	-0.0348857	-0.00739175	0.00215885	-0.0203806	0.0314289	-0.0201539	-0.00132634	0.00138412	0.0258077	0.0381372
PC7	0.0173792	0.0176135	0.00933775	-0.00194838	0.0267688	0.0841744	0.0662347	0.0428604	-0.0189581	0.00317971	0.0190825	0.000914897	0.0140341	0.00296354	-0.0149481	-0.0412157	0.0162397	0.0018696	-0.00825613	-0.0373659
PC8	0.00128359	-0.0123553	-0.00867551	-0.0151736	0.0028457	-0.00258441	0.0314886	0.0155426	-0.0145384	-0.0328725	0.0104531	-0.018948	-0.0254703	0.0113318	-0.0284506	-0.000634181	-0.00182993	-0.00807354	0.0464344	0.0170218
PC9	0.0249189	-0.00928732	-0.0204133	-0.0542592	0.0207581	0.0657011	0.160276	0.0583041	-0.126458	-0.12976	-0.0170052	-0.0109781	0.0420464	0.0110437	-0.00709842	-0.0187899	-0.0303041	-0.00341641	-0.00519738	-0.0111026
PC10	-0.0335808	-0.0211795	-0.00889166	-0.0205352	0.0185999	0.00796239	-0.0439326	-0.0156755	0.0203953	0.028491	0.00539503	-0.0090734	-0.0305049	0.00942704	0.0240809	-0.00197295	0.0551875	-0.0263925	-0.0115914	-0.00958554
PC11	0.0177816	0.00803736	0.00960422	0.0061138	0.0442487	0.0966425	0.0485388	0.037682	-0.0473451	-0.0494079	-0.00193095	-0.0160388	0.00934571	0.0224478	-0.0151457	0.0170487	-0.0237319	0.00937162	-0.00411009	-0.00590541
PC12	-0.00143496	0.00703403	-0.00325206	-0.00440673	-0.0115669	0.0204088	0.0221691	0.0271704	-0.051638	0.00179599	-0.00266985	-0.00859344	-0.0377733	0.000591809	-0.0245719	0.0346742	0.0208745	-0.030035	0.0101353	0.0167723
PC13	0.00648656	-0.00606222	0.00144048	-0.00138427	-0.0170262	0.0162057	0.070963	0.00663217	-0.0362811	-0.0672858	-0.0149362	0.00196895	-0.0220424	0.0318993	0.0298782	-0.0567329	0.00808793	-0.000715377	0.0130175	-0.0265998
PC14	-0.000749105	-0.00116836	-0.00915993	-0.00328761	-0.0166012	0.0110349	0.0163906	-0.0142333	-0.0253884	0.00181869	0.0114035	0.0348537	-0.0301931	0.0276413	-0.0205915	0.0147024	0.021548	-0.0206773	0.0117765	0.0200026
PC15	0.0204538	0.0144936	0.0115453	0.0100838	0.00169905	0.0218116	0.0173536	0.00981794	-0.00439096	0.0153117	0.0242292	0.023506	0.0481453	-0.0188901	-0.00265083	0.0397668	0.0274468	-0.0153438	0.00651912	-0.000435587
PC16	0.0103325	-0.000324169	0.00171145	-0.00382316	0.0136474	0.0012881	0.054806	0.0238008	-0.0119181	-0.0183128	-0.0149316	-0.0492124	-0.0527231	-0.0360279	0.0176466	-0.00034255	-0.0320459	-0.0140708	-0.0124994	-0.0103565
PC17	-0.015222	-0.0147648	-0.00686646	0.00817763	0.00525485	-0.0252671	-0.0686449	-0.0304974	0.0730348	0.0683202	-0.0063777	0.025612	-0.0185177	-0.0082866	0.00208424	-0.0279181	0.0026053	-0.0486788	0.055088	-0.00309288
PC18	0.0262671	-0.00893187	0.00287737	-0.0167462	-0.00674851	0.0164753	0.0193768	-0.0132489	0.0478101	0.0328806	0.00736283	-0.0162657	0.00964697	-0.00627301	-0.0573798	0.00852716	-0.0145749	-0.00213291	0.00432366	-0.0254343
PC19	0.0125158	0.0150005	0.00533072	0.00998086	-0.0100839	-0.0293743	-0.0259596	0.00556039	0.00681566	0.0105404	-0.00765934	0.00252973	0.00418062	0.0112485	0.0226391	0.00323337	0.0263307	-0.0271015	-0.0262199	0.0170722
PC20	-0.00190229	-0.0114231	0.00331519	-0.0247739	-0.0247078	0.0197913	0.0521796	0.0143916	-0.0693967	-0.0214194	0.023557	-0.00261209	-0.000345077	0.0161229	-0.033817	-0.000868559	0.0117954	0.0441117	-0.0319083	-0.0063427
Supplementary table 6b. Pearson’s correlation coefficients (r) for the original PCs received based on the PC-1KG set versus ‘shrinkage mode’ for the PC-1KG500 in the EstBBtest.
	PC1	PC2	PC3	PC4	PC5	PC6	PC7	PC8	PC9	PC10	PC11	PC12	PC13	PC14	PC15	PC16	PC17	PC18	PC19	PC20
PC1	0.909851	0.208897	0.488552	0.319166	0.474487	0.0639487	-0.0696219	-0.173442	0.0857304	0.0458519	0.0156894	-0.0117109	-0.00381718	-0.00840379	0.000907393	-0.00591923	-0.0217971	0.00498831	0.0244888	-0.0151253
PC2	0.388742	0.981125	0.309367	0.497075	0.0423205	0.367981	-0.231292	-0.102715	0.0393442	0.059114	-0.016443	-0.0673214	-0.0277369	0.0241122	0.0195123	0.00801678	-0.00849138	0.0420474	0.00502057	-0.0342256
PC3	-0.491377	-0.280982	-0.911926	-0.443197	-0.562862	0.0571075	0.182899	0.246102	-0.151353	-0.013463	-0.0168672	0.0277012	0.00700283	0.0086839	-0.00208335	-0.00243517	0.0324621	0.00290326	-0.0135643	0.0324801
PC4	-0.345183	-0.437848	-0.478543	-0.826285	-0.343401	0.0737154	0.200433	0.0762695	-0.0839552	-0.0196719	-0.00803337	0.0427141	0.0168105	-0.0020216	-0.0243789	0.0247593	0.0238848	-0.0277368	-0.00589245	0.0152062
PC5	0.463087	0.049857	0.594398	0.409567	0.906073	-0.356765	-0.269334	-0.169946	0.15584	-0.00806521	0.0370553	-0.0184743	0.0206509	-0.0274039	0.0099513	-0.00471354	-0.0704115	-0.00147984	0.0110714	0.0147902
PC6	-0.0320526	-0.0613121	-0.0205018	-0.0296828	-0.0181758	-0.0570918	0.016381	0.0491911	-0.00454711	0.0404007	0.0321798	0.0404706	0.00254048	0.0125937	0.00985583	-0.0301799	-0.00681756	-0.0174435	0.0184005	0.00287251
PC7	0.0117088	-0.0131135	0.010958	0.0200847	0.0326716	-0.00950564	-0.010862	0.0528267	0.00948042	0.00867673	0.0365852	0.049125	-0.0114287	0.00801426	-0.0793932	-0.0712161	-0.00206187	0.0474711	0.00810192	-0.010813
PC8	-0.0287365	-0.0706063	-0.0199195	-0.0128897	0.0371766	-0.207642	-0.0744979	0.00245802	0.000538791	-0.0387747	0.00669317	0.0915582	-0.0304544	-0.00678458	0.0211997	-0.0342846	-0.0472209	0.00149366	-0.0120843	-0.0109637
PC9	-0.01303	-0.000434216	-0.0176163	-0.0123755	-0.0291648	0.00373311	0.00979536	0.0256553	-0.0132607	-0.0167801	0.0164569	0.000155255	0.00558069	0.0297119	-0.0339917	0.0148626	-0.0423887	-0.0446456	0.0522077	-0.0376929
PC10	-0.0224007	-4.55881e-07	-0.0190758	-0.0135851	-0.0524064	0.032053	0.0188011	0.0263761	-0.0048766	0.00902744	0.0670044	-0.0131338	-0.0128744	-0.0331901	0.013081	0.00922333	0.00050548	0.00120324	-0.012729	-0.0440585
PC11	-0.00178247	-0.0218505	0.0344606	0.0157838	0.0508542	-0.081629	-0.0398391	0.0260661	-0.00429467	-0.0349373	0.0492028	0.0261406	0.0567425	0.00731227	-0.0375697	0.000726364	0.0264451	-0.0112374	-0.0642382	0.052753
PC12	0.00436092	0.0225201	0.000350001	0.00207593	-0.0119724	0.0566326	0.00813036	-0.0277394	0.0355501	0.00413153	-0.0016348	-0.0122628	-0.0243611	-0.0146114	0.058897	-0.0152934	0.0588467	0.00599772	-0.024989	0.00718481
PC13	0.0551906	0.0016113	0.062852	0.059366	0.0868528	-0.0347878	-0.021344	-0.0370111	-0.0132237	-0.0096689	0.00312791	0.0371784	-0.00511981	-0.00440956	-0.0145032	-0.0286823	0.0345503	-0.00766301	0.0393906	-0.00881881
PC14	-0.0374529	0.00295073	-0.0449806	-0.0516498	-0.0669327	0.0285556	0.0256493	0.0468499	-0.102006	-0.0155147	0.031639	0.00401973	0.0218187	-0.012548	0.035167	-0.0303172	-0.0315745	-0.0273788	-0.00841446	-0.0408867
PC15	0.028666	-0.0270466	0.0213964	0.00732574	0.0729177	-0.0821316	-0.0296468	0.00667363	0.0470796	-0.0360468	0.0078345	0.00817187	0.0106233	-0.00678045	-0.0327869	0.027373	-0.0278194	0.0396393	-0.0310242	0.0269146
PC16	-0.119654	-0.0706823	-0.113784	-0.0676146	-0.10411	-0.132861	0.00356625	0.18764	-0.140211	-0.0399209	-0.0569648	0.0383921	-0.0414215	0.0108092	-0.000434113	-0.00626525	-0.0232993	0.0333898	0.00650464	0.0448736
PC17	0.04046	-0.00349695	0.0464168	0.0176215	0.0558111	0.0120447	0.0152357	-0.0389479	0.0083735	-0.030844	0.0350925	-0.0177199	-0.0228094	-0.0333906	-0.0110008	0.0321642	0.00911416	-0.0247941	-0.0068387	-0.0494686
PC18	0.00960499	0.0182557	-0.0164301	0.00166473	-0.0226932	0.0351692	0.0119574	0.0087147	0.0355977	0.0210419	0.0245463	-0.0272179	0.00532768	-0.00200582	0.0128981	0.014131	0.0287142	0.00450737	0.0335869	-0.029321
PC19	0.0136018	-0.0203009	0.0447143	0.00648383	0.0619653	-0.0696175	-0.0429386	0.0311724	-0.00257746	-0.0134134	-0.0511936	0.0185113	0.0159783	0.00689252	-0.00537663	-0.0305961	-0.0366101	0.00255393	-0.0241947	-0.0269675
PC20	0.0469968	-0.0038315	0.048714	0.0132091	0.0852143	-0.024511	-0.0202043	-0.0106244	0.00723226	0.0115381	0.01671	-0.0269068	-0.0121403	-0.00620517	-0.0148898	-0.0439736	-0.0251665	0.0115636	-0.0108933	-0.0300694

## Sheet: Supplementary_Tables5a_d
Supplementary tables 4a to d. Pearson’s correlation coefficients (r) for the MDS (multidimensional scaling) based on the IBD distances versus original PCs in the UKBBtest.
IBD vs PC-UKBB
	PC1	PC2	PC3	PC4	PC5	PC6	PC7	PC8	PC9	PC10	PC11	PC12	PC13	PC14	PC15	PC16	PC17	PC18	PC19	PC20
C1	0.0657765	-0.846218	0.19026	0.0333754	-0.0848441	0.00170763	-0.0762239	-0.0124695	0.0206167	0.0945151	0.00549978	-0.052668	-0.0143499	0.0101867	-0.0422815	0.0134551	0.0629563	0.018515	0.0266863	0.026112
C2	0.120487	0.110968	0.236795	0.0691023	-0.122485	0.449785	-0.0991755	0.323878	-0.207637	-0.208883	-0.135429	0.0238145	-0.00411926	0.01471	-0.0286989	0.0105248	0.0459878	0.0343171	-0.0238907	0.0646069
C3	0.04888	0.212339	0.460385	0.116617	-0.35242	-0.13692	0.117757	0.0798395	0.149781	0.20187	0.0953142	-0.0972003	-0.103852	0.112963	-0.0219051	0.00809527	0.0436936	0.0249025	-0.0122325	0.0036025
C4	0.00334598	-0.00286948	-0.139346	-0.0632098	-0.078892	-0.13784	0.245475	0.0651189	-0.292936	0.0192447	0.222627	0.0170162	-0.0651596	0.0517024	0.0525236	0.199724	-0.0284148	0.0558937	-0.0327155	0.00936849
C5	0.00892987	0.0286909	-0.146889	0.0154079	0.230997	0.0462098	-0.203977	-0.0995221	-0.112268	0.0794711	-0.112602	-0.089676	-0.0975111	0.193343	0.0175024	0.0454232	0.100734	0.01658	-0.00244542	0.0315664
C6	-0.0948104	0.0535692	0.0728635	-0.0428959	0.200865	0.046847	-0.0769424	-0.0398383	-0.0903196	0.0223623	0.0412344	-0.0848591	0.109948	0.14684	-0.067562	0.0347173	-0.0796134	0.0942634	0.0600706	-0.0270487
C7	-0.0861917	-0.0362744	0.33535	-0.0148643	0.0536364	-0.0318889	0.04073	-0.131929	0.0443213	-0.126283	0.0104083	0.0830328	0.137131	-0.0397033	-0.0606001	0.0245566	-0.0804865	-0.00328654	0.158285	-0.113133
C8	-0.123613	0.0715956	0.113067	0.0547256	-0.34093	-0.0750076	-0.180422	-0.316495	-0.105959	-0.217831	-0.0830278	0.0548186	-0.00673681	-0.0150481	0.00702597	0.0558748	0.0745817	-0.0401711	-0.019739	-0.0421839
C9	-0.0349105	0.0461268	0.109192	-0.820581	-0.0198144	0.125074	-0.0283458	0.0198147	0.133064	0.0314604	-0.00334718	0.0215084	-0.00506615	-0.0413025	0.0174473	-0.0241719	-0.0012642	-0.0276222	-0.049679	0.0469904
C10	0.125071	-0.0699601	0.0688969	-0.164433	-0.0718014	-0.0228389	0.0124511	-0.149797	-0.0729406	-0.0937364	0.191552	-0.00681228	-0.0100851	0.0168427	0.0374253	0.107924	0.068377	0.0127322	0.0416251	-0.0264486
C11	-0.0418584	-0.00888986	-0.0717896	-0.122677	-0.140388	-0.0537688	0.0156265	-0.0446514	-0.131504	0.0266923	0.0216187	0.0170791	0.0178815	0.037784	0.0151624	0.076995	-0.00527263	-0.0291798	0.0208704	-0.0263378
C12	-0.226107	-0.0196006	0.0135501	-0.0859692	0.0290834	-0.055475	0.0650452	0.0678813	0.0195569	0.0299889	0.0955614	0.197875	-0.0779166	0.0525827	-0.0606976	0.0451149	0.0461617	-0.00535171	-0.0364786	-0.0513695
C13	0.0145984	-0.0828637	-0.0956668	-0.00581512	-0.123954	-0.0299101	0.148702	0.125817	-0.000581466	-0.0153701	0.0893712	0.0371344	-0.0352096	-0.0536775	0.012428	0.0143009	0.0325006	0.0241815	-0.0382629	0.00426424
C14	0.730949	0.0414939	-0.00740565	-0.0256081	0.028362	-0.0464137	0.046187	-0.137062	0.00826309	-0.0193343	-0.0398502	0.00270549	0.0120272	0.0280522	-0.0215042	-0.0227997	0.00231422	-0.0129546	-0.0214756	-0.000809731
C15	0.224233	0.0038507	-0.157936	-0.0468742	-0.155496	0.0326445	-0.119257	0.049873	0.0698014	0.0719899	-0.0612431	0.0640083	0.0751946	0.0207704	-0.0355774	-0.0141478	-0.0391574	-0.00876827	0.0286289	-0.0147256
C16	0.266116	0.0156839	0.00628335	-0.0191733	-0.0248732	-0.0231809	-0.0239108	-0.0142567	-0.0351324	0.0548649	-0.0564575	0.0315158	0.0258691	0.0248775	-0.00815435	-0.000668341	0.0195066	-0.0403023	-0.00402039	-0.0114932
C17	-0.00296761	-0.0131077	-0.0308976	-0.0013883	-0.044758	-0.0653104	-0.0486272	0.000499572	0.0188141	-0.018203	-0.017781	-0.0553913	-0.0727039	0.0129043	-0.070552	0.0256646	-0.0961851	0.0390859	-0.0272014	-0.0566453
C18	0.118558	0.0378779	0.177671	0.0406812	0.115733	-0.058124	-0.0105904	-0.0109397	-0.0607237	0.0753892	0.031484	0.206062	-0.0611594	0.0323846	-0.108491	0.0291302	0.0334983	0.0250933	0.00999336	-0.0373335
C19	0.136365	-0.0958189	-0.153689	-0.0505362	-0.0979176	-0.0356974	0.164794	0.0278819	-0.0297784	-0.105015	-0.00418397	-0.0830668	0.0153817	0.0483045	0.0569771	0.0384305	0.0536822	0.046286	-0.00237716	-0.06122
C20	-0.0140234	-0.00288731	-0.0943782	-0.00153833	-0.0558287	-0.0240413	0.157615	0.070211	0.11602	-0.087412	-0.00701425	0.0109213	-0.00475641	0.0285811	0.00840009	0.0435331	-0.00612679	0.0225756	-0.00288257	-0.0054555
IBD vc PC-EUR
	PC1	PC2	PC3	PC4	PC5	PC6	PC7	PC8	PC9	PC10	PC11	PC12	PC13	PC14	PC15	PC16	PC17	PC18	PC19	PC20
C1	-0.0154535	-0.0459427	0.00900122	-0.0607781	-0.120321	-0.056048	-0.020935	-0.0812728	-0.0434195	0.0927098	0.076662	-0.12523	0.0210081	0.0905384	-0.0349793	-0.089224	-0.043839	0.00666356	-0.0374481	0.0330615
C2	0.0343454	-0.0845752	-0.0203354	-0.0500066	0.0588936	0.0545836	0.00826814	0.0547838	-0.0581477	-0.061916	0.0151191	-0.011379	0.0202883	-0.01723	-0.00485619	-0.0136468	0.0542833	-0.00988038	0.00311082	-0.015535
C3	0.0500449	-0.0236975	-0.036139	-0.013819	0.0629253	-0.0111801	0.0307858	0.0387188	-0.0118879	-0.0688766	0.0624579	-0.0731611	-0.0137304	-0.0351919	-0.0399368	0.00727037	0.0479774	-0.0270078	-0.0403221	0.0592526
C4	-0.0134883	0.0614889	-0.017673	-0.0259597	-0.0252372	0.0335195	0.0285592	0.0151384	-0.00815944	0.0540879	-0.0237948	-0.0104038	0.0195901	-0.0113605	0.0142186	0.00343299	0.0525424	0.0365443	-0.010832	0.0356714
C5	-0.0224317	-0.0370573	0.0468055	0.0633506	0.0158957	-0.0172288	-0.0071905	0.019685	0.0138693	0.044911	-0.0264766	0.0411415	-0.0388316	-0.0286933	0.0609029	0.0188605	-0.0172617	0.0137873	0.0211289	-0.0307542
C6	0.0039295	0.0167069	0.0125145	0.0216249	0.0446489	-0.0125511	0.0021279	0.019555	0.041423	0.0117132	0.0424565	0.0429741	-0.00825452	0.010126	-0.00101972	0.0185953	-0.00609272	0.0303387	0.0226115	-0.0519747
C7	0.0712711	0.0413619	0.00231709	-0.00440143	-0.0230488	-0.0105466	-0.022762	-0.0399244	0.0304287	-0.0141519	0.0364401	-0.0163076	0.00910324	0.042955	-0.0430877	0.00436962	-0.0139909	-0.00266871	-0.0146908	-0.045053
C8	0.0720221	0.0395676	-0.105719	0.0438684	-0.00734569	0.0131595	0.00395886	0.0481288	-0.0209376	0.0375073	-0.0231848	-0.00492397	-0.076622	-0.00654586	-0.0469502	-0.006467	0.0266265	-0.0360313	-0.0407846	-0.0404454
C9	-0.0068323	0.0387667	-0.034115	-0.044818	-0.00340826	-0.00573445	0.015923	-0.0517498	0.0619564	0.00854761	0.0266889	-0.0260444	0.0621074	-0.023351	0.0214945	0.0674475	-0.0391007	0.0532095	0.0229651	-0.0349248
C10	0.0122421	-0.0608286	-0.00231268	-0.0532896	-0.0140343	-0.0194478	0.0159659	-0.0146662	-0.00751698	0.0580835	0.0510221	-0.0473247	0.00758981	0.0216201	-0.0524399	-0.00961795	-0.0243636	0.000235627	-0.0476384	-0.0674968
C11	0.0230666	0.0305763	-0.0479242	0.0200775	-0.0166848	-0.000582926	0.0237776	-0.0204175	-0.010335	0.019215	-0.00660937	-0.000890652	-0.0313294	0.0095912	-0.0138838	-0.00581117	-0.00754244	0.0167776	-0.0125073	-0.0378997
C12	-0.0264176	0.138935	-0.0722452	0.0675417	-0.0272741	0.0143639	-0.018695	-0.0176246	-0.00236545	-0.00949654	-0.0166143	0.036408	0.0210655	0.00641069	0.0555003	-0.0195711	0.00183609	-0.0141315	-0.00988101	0.0106839
C13	-0.0310969	0.0300085	0.0131304	-0.0247901	-0.0515391	0.0282337	0.000786886	-0.00494048	-0.0206947	0.0202285	-0.026576	-0.00313096	0.0113836	0.0196981	-0.0103164	-0.00235502	-0.00898995	-0.0143452	-0.0150807	0.0517062
C14	0.00738377	-0.385554	0.181552	-0.218324	0.0433699	0.0049503	0.0425933	0.0230827	-0.0164945	0.0342366	0.0602171	-0.132591	0.0621074	0.0254632	-0.118615	0.0863691	-0.036771	0.0427399	0.0626847	-0.0106797
C15	0.00831662	-0.0917679	0.0500884	-0.0824463	0.00736996	0.0134066	0.0431963	0.00864204	-0.0292496	0.0213469	0.0126644	-0.0229277	-0.00591312	0.0160505	-0.0111477	0.0455844	-0.0261269	-0.00168942	0.0449296	0.0116871
C16	-0.00562379	-0.135235	0.0630799	-0.114662	0.0070647	0.0092923	0.0305652	0.00482794	0.00525736	0.0152525	0.0376671	-0.0651231	0.0159535	0.00212886	-0.0279127	0.0290666	-0.039926	0.00571904	-0.00452117	-0.00460971
C17	-0.0135424	0.0195602	-0.00401554	0.0157594	-0.023397	0.0146224	-0.0264333	-0.00605628	-0.0258642	-0.0226056	0.0114804	0.0178147	0.0207003	0.0423783	0.00131742	0.00751937	-0.0146013	0.00379076	0.0371267	0.0102332
C18	-0.0151994	-0.0553927	0.0257454	-0.0380065	-0.0271986	0.00191192	-0.0118182	0.0121315	0.00994113	0.00746499	0.0121705	-0.0515698	0.0153466	0.0372754	0.0125474	-0.0167373	-0.00290046	0.000199903	0.0172715	-0.0215058
C19	-0.0415594	-0.0510712	0.0450761	-0.0329461	-0.0174614	0.0179103	0.00957287	-0.0208855	-0.0515181	0.0183385	-0.00348673	-0.0362493	0.0655412	0.0153182	-0.0733044	-0.0120514	-0.0337181	0.000759716	0.00955592	0.0419965
C20	0.0230349	0.00251666	0.0188528	-0.00534015	-0.0112027	-0.0229346	-0.0235343	0.00823202	-0.00138837	-0.00871151	0.00221745	0.0132248	0.0302897	-0.0031738	-0.022012	0.010013	-0.00722305	-0.00939849	0.00732892	0.0400577
IBD vs PC-NEUR
	PC1	PC2	PC3	PC4	PC5	PC6	PC7	PC8	PC9	PC10	PC11	PC12	PC13	PC14	PC15	PC16	PC17	PC18	PC19	PC20
C1	0.0489464	-0.0275804	-0.0102041	0.0356481	-0.0133363	-0.0161098	0.00388888	0.0251449	0.0191636	-0.00808529	-0.0415153	-0.0242879	0.0039702	-0.000896783	0.0381241	-0.00255026	-0.051968	-0.0190102	0.00253243	0.0233963
C2	-0.031978	0.0302351	0.0147239	-0.0261645	0.0177503	0.0138453	-0.00684354	-0.0583696	-0.0263228	0.0137677	0.0092409	0.0281547	0.00813158	0.0254073	-0.0391015	-0.00684893	0.0238442	0.0114807	0.0518062	-0.0141352
C3	-0.0658253	0.0350494	0.0383373	-0.0147726	0.0132582	0.0105395	0.00367936	-0.0302875	0.00735687	0.00383277	-0.00876259	0.0191983	-0.00359149	0.023356	-0.00444201	0.00189307	0.0196866	0.0012619	0.00636374	0.00163006
C4	-0.0309108	0.00971596	-0.0150951	0.0229342	-0.00480964	0.0103216	0.0124477	-0.0256829	-0.00486312	0.00899196	0.035535	0.0090109	-0.0171194	0.004521	0.0241239	0.0161008	0.0142179	-0.00695984	-0.0201103	0.00422823
C5	0.0312316	0.00463855	0.023329	-0.0168719	0.0192004	-0.0119638	0.0171334	0.00707132	-0.00538475	0.0162405	0.00631731	-0.0151229	0.00674568	-0.0173804	0.00737705	0.0179063	0.0318899	0.00607438	-0.0173972	-0.0191593
C6	0.0430962	-0.0178848	0.0146917	-0.0172366	-0.0118635	-0.021205	0.00472552	0.00981808	0.0163794	-0.00501348	0.0323618	-0.00518983	0.0136791	-0.0334273	0.00615377	-0.0121537	-0.0156913	-0.00270319	-0.0139952	-0.0184473
C7	0.00948545	-0.00856687	-0.00912231	-0.00607867	-0.000527359	0.000742583	-0.0156287	0.0138792	0.0233217	-0.00224507	0.0119162	-0.0105461	-0.0251713	0.0237119	0.00338226	0.00197286	-0.0208256	-0.0113645	-0.00997968	0.011285
C8	-0.0195103	-0.00871827	-0.0174513	-0.012107	0.0260249	-0.0179335	-0.00989475	-0.0158483	0.0238702	-0.00583111	0.0553339	-0.0195746	-0.00820362	-0.00982395	-0.00745824	-0.00521729	0.0101014	0.0288695	0.00254569	-0.021757
C9	-0.0462044	-0.0363892	0.00169758	0.00321042	-0.0171721	0.0102021	0.0458481	0.0363908	0.031804	0.00671713	0.00947892	0.00422168	-0.039972	-0.00188329	0.0174874	0.0141631	0.0177314	0.0298245	0.00960652	0.00630482
C10	-0.0587909	0.00335292	-0.0194348	0.0434477	-0.00528273	0.00849793	-0.0290037	0.0325769	-0.00621044	0.0119906	0.026991	-0.0335127	-0.00543699	-0.000651311	-0.00327966	0.0217821	-0.0120068	-0.0196887	-0.0362024	0.0143769
C11	-0.024434	0.00233747	0.0264071	-0.0129548	-0.0143557	0.0281561	0.00174621	0.0467441	0.0264271	-0.0247289	-0.00951613	-0.0145614	-0.00373312	-0.0014605	0.0282368	0.00274891	0.0110394	-0.0209241	-0.0130859	0.0247209
C12	0.04919	-0.00865419	0.01371	-0.044028	-0.0149306	-0.010927	0.0110265	0.0231583	-0.0195993	-0.00778379	-0.040567	0.0360512	-2.82341e-05	0.0153962	-0.00886803	0.0054271	0.0183718	0.00931769	0.0360964	-0.0208992
C13	-0.00915165	0.00389223	-0.0176051	-0.00833819	0.00298014	0.0125613	-0.0128284	0.00306218	-0.0117146	0.00254473	0.000563168	0.00420204	0.00988724	-0.0202962	0.0184672	-0.00355228	-0.00900548	-0.0319801	0.00898279	0.0101986
C14	-0.218609	0.0619221	-0.00110484	0.105966	0.0366514	-0.00110753	-0.0143964	-0.0102189	-0.0290635	0.0247486	-0.00951564	-0.0368531	0.00551723	-0.00797849	-0.00858406	-0.000541378	0.0130755	0.0160302	0.00320241	0.0107474
C15	-0.0554674	-0.00518892	-0.00569974	0.0626258	-0.0217967	0.0116158	0.0230419	-0.0242001	-0.0128741	0.00369277	-0.0318453	-0.00916097	0.00488173	0.0210935	-0.00169548	0.0153818	0.0150889	-0.00121886	-0.00351966	0.0273986
C16	-0.088164	0.0345239	0.0187047	0.0483379	-0.0232002	0.00849882	-0.0216031	0.0140143	0.0199931	0.00853212	-0.00878589	-0.0265631	-0.0221273	-0.00192861	0.00973735	0.0199742	-0.000241324	-0.00426871	-0.0131101	0.00850597
C17	-0.0160557	0.00631831	0.0147399	-0.00478231	-0.0307735	0.00291061	0.021796	-0.0116524	0.0109209	0.00340484	-0.000622209	-0.0103964	-0.0247416	0.0155202	-0.0237863	0.00168456	0.00036911	0.00585651	-0.0249312	0.00392509
C18	-0.039056	0.0223524	0.00409285	0.0196171	0.00295624	0.00326773	0.00376511	0.00305692	-0.00601599	-0.0210429	-0.00590047	0.00481779	-0.00403064	0.0155302	0.00464026	0.0205301	-0.0139008	0.0120888	0.029589	-0.0120981
C19	0.00230413	0.0276491	0.00731958	0.00483248	0.00127763	-0.00359526	0.0106161	-0.00245286	-0.00955435	0.00408622	0.00454224	-0.0207895	-0.00320531	-0.00833552	-0.0230768	0.0129736	0.0128288	0.0103098	0.014714	0.0103121
C20	-0.00661928	0.0321548	0.0418335	-0.0278353	-0.0308941	-0.00425757	-0.00802771	0.00159908	-0.00566723	-0.00592149	0.0275217	-0.00126871	-0.0300522	0.0477902	-0.00962115	0.00466157	0.0197804	-0.00807452	0.00342994	0.00697597
IBD vs PC-1KG
	PC1	PC2	PC3	PC4	PC5	PC6	PC7	PC8	PC9	PC10	PC11	PC12	PC13	PC14	PC15	PC16	PC17	PC18	PC19	PC20
C1	-0.0563869	-0.0223225	-0.00500777	-0.0260096	-0.0220401	0.0313072	0.0118245	0.0408372	0.00912819	-0.0356244	-0.0367242	-0.00665419	0.0247276	-0.0295273	0.041984	-0.0331056	0.0176856	0.044194	0.0182959	0.00257439
C2	0.0432047	0.0292304	0.0120241	0.00592979	0.0176158	0.0537633	0.0242608	0.0201405	-0.0290723	-0.00588326	0.0117234	-0.00228453	-0.0137141	-0.0310524	-0.0314776	0.0165731	-0.0268738	-0.000698949	-0.0300883	-0.0066634
C3	0.0820641	0.0402266	0.0414237	0.0177327	0.035015	0.0438111	-0.0208861	-0.0490845	0.0390246	0.000878869	0.0296735	-0.0224039	0.00253285	0.0614161	0.0171739	0.00132707	-0.0420333	0.00853051	-0.018186	0.0123583
C4	0.0123451	-0.0150391	-0.0362473	-0.0303501	-0.00795747	-0.0428209	-0.043687	0.00707223	-0.0368841	0.0214628	-0.0339656	0.0230223	-0.03017	-0.0101582	0.0364014	-0.00372192	-0.0294533	0.00930224	0.0038921	-0.0192211
C5	-0.0141722	0.0275299	0.0368234	0.0204479	-0.00996924	0.0163943	0.027923	-0.00830534	-0.0224295	-0.00517525	-0.0136696	-0.0145237	-0.0250339	0.0191054	-0.00996648	0.00226464	0.0193198	-0.00158034	0.0128543	0.0143505
C6	-0.0328254	0.00259648	0.0234408	0.028149	0.00321254	-0.0110066	-0.00394143	0.0270131	0.0035715	0.0165119	-0.015004	-5.94302e-05	0.000249787	-0.026335	0.0202868	-0.00545405	-0.0237785	0.0251441	-0.000590277	-0.0202122
C7	-0.00287223	0.0033327	0.00894094	0.0405526	0.0670676	-0.0309368	0.000664287	-0.068902	0.0221962	-0.00617868	-5.67554e-05	-0.00526119	0.00759917	-0.00918351	0.00515861	-0.0172226	0.00470931	-0.0280332	0.00290567	-0.0202341
C8	0.0193647	-0.00619516	-0.00443409	0.0354757	0.0608085	-0.0219046	-0.0522212	-0.0568804	0.0542785	0.0254847	-0.0182282	-0.038222	-0.00382123	-0.0297589	-0.0223461	0.00588178	0.0336367	0.00318669	-0.0056505	0.0211778
C9	0.0210898	-0.0438053	0.00429815	-0.000459213	-0.0119312	-0.00366317	-0.0187619	0.000655355	0.0569282	0.0391885	-0.00841814	0.0131691	0.0460547	0.029448	0.0383395	-0.0486036	-0.0123959	-0.010906	0.0441031	-0.0108741
C10	0.036641	-0.0272621	-0.038752	-0.0613951	0.00508625	0.0684526	0.0403688	0.00777798	-0.00752453	0.00669759	-0.0160644	0.023735	0.0079705	-0.00528675	0.0123906	-0.0185058	0.0456238	-0.00755001	-0.0077142	0.00767317
C11	0.0260068	0.0119694	0.0293807	0.0288144	0.0262231	-0.0201227	-0.0599157	-0.0154438	0.026794	0.0198306	0.013445	-0.0172641	0.0362798	0.0116967	0.00574357	0.0201736	-0.00246822	-0.0139937	0.0145305	0.0142205
C12	-0.0372279	0.0148318	0.0219765	0.0595915	-0.00428717	-0.10635	-0.105651	-0.0415886	0.0568892	0.0638422	-0.0210981	-0.00548368	0.0105919	-0.0118126	0.0120329	-0.00557953	-0.010064	0.00526099	0.0346757	-0.00823931
C13	0.00725615	-0.00350862	-0.024383	0.0130774	-0.0251559	-0.0403297	-0.00274982	0.00116765	-0.0222006	-0.00565283	0.00454527	0.00833552	0.00953543	-0.0113703	0.00221307	-7.16238e-05	0.0134159	-0.00632512	0.0338748	0.00800417
C14	0.160233	-0.0463309	-0.0679502	-0.253015	-0.0569117	0.288237	0.256646	0.111686	-0.113712	-0.124152	-0.0821014	0.0334739	-0.0237018	0.067292	-0.037626	-0.0169887	0.0401366	0.00286306	-0.0481293	-0.0192184
C15	0.0321009	-0.0278698	-0.0230877	-0.0834987	-0.0116804	0.0699362	0.0357036	0.0259025	-0.036484	-0.050739	0.0127498	2.67471e-05	-0.00600876	0.0341813	-0.0274072	-0.0101005	-0.0065308	-0.0214265	0.00552829	-0.0105305
C16	0.0715802	-0.0103762	-0.0170933	-0.115899	-0.0274225	0.0910451	0.0777642	0.0278673	-0.0467896	-0.0655878	-0.0151054	0.0280938	-0.012333	0.0358847	0.00226091	-0.0218992	0.014887	-0.0270117	-0.0075132	-0.0120095
C17	0.0157597	0.00351113	0.00921235	-0.0013159	-0.016426	-0.0139986	-0.0143718	0.00999173	0.00523009	-0.00934028	-0.00655166	0.0301323	-0.00231389	0.00697801	-0.0149922	-0.00310104	0.0123557	-0.0113576	-0.00723606	0.0108586
C18	0.0354481	0.00263162	-0.0174386	-0.0393988	-0.0270545	0.0501117	0.0035937	-0.00395809	-0.00374829	-0.0327386	-0.0132251	0.018444	-0.0172243	0.0258981	0.0469499	0.00888726	0.0109042	-0.00219497	0.0156658	-0.00864881
C19	-0.0024111	0.0109128	-0.0183141	-0.0501198	-0.0381687	0.0540584	0.0514818	0.0275245	-0.0489012	-0.0224291	-0.0209345	-0.00532506	-0.00168646	-0.00388157	-0.0102307	0.00844935	0.0176647	-0.00800268	-0.0258139	0.00908148
C20	0.0192728	0.0346533	0.0320806	0.00704311	0.0191603	-0.00930408	-0.00587188	-0.0130903	-0.00250752	-0.0256907	0.00967428	-0.00725977	-0.00891512	-0.0119212	0.00874632	-0.00303177	0.00212801	0.0103212	-0.0106047	-0.0182349

## Sheet: Supplementary_Tables6a_d
Supplementary tables 5a to d. Pearson’s correlation coefficients (r) for the MDS (multidimensional scaling) based on the IBD distances versus original PCs in the EstBBtest.
IBD vs PC-ESTBB
	PC1	PC2	PC3	PC4	PC5	PC6	PC7	PC8	PC9	PC10	PC11	PC12	PC13	PC14	PC15	PC16	PC17	PC18	PC19	PC20
PC1	-0.160143	0.17734	-0.100996	0.0896291	0.224031	0.41624	-0.676296	0.0274834	-0.11549	0.0394335	-0.0130322	-0.0839415	-0.00856205	0.0698236	-0.0290697	-0.0243121	-0.039311	-0.0258613	0.00667082	-0.0775054
PC2	0.930071	-0.507502	0.152711	0.0495792	0.0200821	0.0401072	-0.17148	0.069459	-0.0363097	-0.0208919	-0.0790912	-0.0711871	-0.0620575	0.0242853	0.072176	-0.0991718	0.0627713	0.0989098	-0.0599181	-0.0427287
PC3	0.169717	-0.217652	0.0363969	0.214563	0.0905388	0.13133	-0.00985402	-0.0031632	-0.0377031	0.0102554	0.095587	0.492101	0.0804349	0.090305	-0.160198	0.0175127	-0.107753	-0.0927159	0.0328027	0.132894
PC4	0.0465896	0.219429	0.059777	-0.0613844	-0.0114866	-0.0628902	0.0607204	-0.0531469	0.130287	-0.0961655	0.00334705	-0.111221	0.200146	0.430104	-0.0823133	-0.182579	0.0133875	-0.0662688	0.00471819	-0.138617
PC5	0.0636361	0.318354	-0.113543	-0.110419	-0.0523827	-0.122323	-0.0819372	-0.00525792	0.0397787	0.00346414	-0.0191912	-0.00847059	-0.0341832	0.013031	0.199376	0.0288867	-0.0179991	-0.148017	0.125354	0.00855312
PC6	0.126821	0.35327	0.128993	-0.0914266	-0.0608839	-0.129982	0.00195233	0.125323	-0.149437	0.177343	-0.116088	0.0992	0.174975	-0.00302973	-0.17461	0.0197838	0.106629	0.141181	-0.0185985	0.0912575
PC7	-0.158885	-0.497897	-0.113424	-0.131222	-0.134174	-0.0154491	-0.0104928	-0.0651569	-0.0660642	-0.151771	0.064437	-0.0864876	0.099006	0.127527	-0.116503	-0.115343	0.0965851	-0.0360223	0.00146155	-0.0819801
PC8	0.0537524	0.16971	0.00160975	-0.035134	0.0357982	-0.052909	0.00187847	-0.0685329	0.159812	-0.0948378	0.0176429	-0.00890185	0.0131343	-0.0289177	-0.0368077	0.0137862	0.0553193	-0.0127459	0.0124701	0.0367641
PC9	-0.0342997	-0.0145861	-0.178694	-0.0689807	-0.00868684	-0.0245213	0.0824528	0.00685709	-0.501138	-0.0729838	0.115742	-0.122297	-0.0319839	0.0749909	0.0236123	0.0421498	-0.0408923	-0.0444082	0.0986113	0.0575338
PC10	-0.023105	-0.13815	-0.303588	-0.122419	-0.0147875	-0.0998769	-0.0326696	0.247314	0.0280602	0.300463	-0.0757704	-0.063426	0.117289	0.0742382	-0.0816379	-0.0116558	-0.0242938	0.0114731	0.0200072	-0.019367
PC11	0.0267926	0.17854	0.00647587	-0.0493205	0.0474003	-0.0285455	0.0176757	-0.184885	-0.435281	-0.293683	0.0775042	-0.0149241	0.0514861	-0.0752021	-0.0720587	0.0479691	0.0372226	-0.0105953	-0.00074715	0.0212916
PC12	-0.0492281	-0.0728868	0.432507	0.0444248	-0.179831	0.100422	0.0141444	0.038656	-0.103579	0.0424008	-0.00256272	-0.00869949	-0.00531964	0.0551845	0.0372677	0.000665335	0.0115914	0.0352561	0.00289088	0.0915632
PC13	-0.0175795	-0.000876966	0.43024	0.099241	0.00785478	0.11201	-0.0685026	-0.0433055	0.00749484	0.0747069	0.0483515	0.00257152	-0.0122605	-0.0533454	0.0108548	-0.0972482	0.0141221	-0.0343057	-0.00438506	-0.00321649
PC14	-0.0408544	-0.0142509	0.496535	-0.0391579	-0.144792	-0.0195135	-0.101198	-0.0346159	-0.0694947	0.00770746	0.0529371	0.0223092	-0.0215916	0.0148627	0.0275938	-0.0667144	0.00685877	-0.0199495	0.00291117	-0.037068
PC15	0.0168723	0.0475701	-0.00356318	0.118267	0.0103494	-0.00579717	-0.00586299	-0.0512775	-0.0159403	-0.039037	-0.0125608	-0.0324129	0.0192597	-0.00162691	-0.0344566	0.0372971	0.00570355	0.0215761	-0.0161403	-0.0166552
PC16	0.00860482	-0.0362108	-0.145354	-0.124992	-0.04005	-0.117121	-0.131293	-0.0781291	0.0735093	-0.0996341	-0.00157631	0.0426246	0.0650741	-0.0614031	-0.0683465	-0.0226106	0.017488	0.0172463	-0.0342566	-0.00941873
PC17	0.00641851	0.00707815	-0.103394	-0.0213275	-0.113102	-0.0829927	-0.133459	0.0817878	-0.0200866	0.0156795	-0.0103073	0.0401143	0.0281153	0.00832643	-0.0459078	-0.0110954	0.00552852	0.0490686	-0.0193209	0.00790965
PC18	0.0170574	0.0516296	-0.144268	-0.0345947	0.0664452	0.0978955	0.0950322	-0.0809835	0.0786446	-0.0466824	-0.00601358	0.00138274	-0.026993	-0.0151014	0.0211493	-0.0467411	0.0704979	0.0457419	-0.0414798	-0.00367445
PC19	-0.0013063	-0.0203239	-0.0320736	-0.0171357	-0.0234961	0.0721206	0.0552888	0.0676494	-0.0233588	0.00272448	-0.00925628	0.0552261	-0.0170655	-0.00763397	0.00653611	-0.00596276	0.00605392	-0.00875379	0.0974944	0.0466248
PC20	-0.0211427	-0.0123796	0.107446	-0.0554134	-0.0437371	-0.116576	-0.100793	0.0445078	-0.051616	0.0452203	0.0495425	-0.00229281	0.0168602	0.0506212	0.00979607	0.0381996	-0.0524098	-0.0138027	0.00796792	0.0438199
IBD vs PC-EUR
	PC1	PC2	PC3	PC4	PC5	PC6	PC7	PC8	PC9	PC10	PC11	PC12	PC13	PC14	PC15	PC16	PC17	PC18	PC19	PC20
PC1	0.075922	0.0712987	0.027595	-0.17622	-0.11917	-0.126799	0.097633	-0.0427712	-0.174423	0.101418	0.0371177	0.0100552	0.0689329	-0.0369384	-0.123904	-0.0600852	-0.0228634	0.0672498	-0.026155	0.0194915
PC2	-0.202031	-0.562012	-0.00446258	0.0923624	0.00232737	0.0120297	-0.0862426	0.0976094	-0.00344708	0.0173985	0.0315801	-0.0798702	-0.00876509	0.00929904	0.0920685	-0.0604448	-0.049401	0.0556311	-0.0819171	0.0375597
PC3	-0.141404	-0.0749026	-0.00786231	0.0258761	-0.0512707	-0.0916205	0.0394488	0.0431733	0.036466	0.0711468	0.0279028	-0.00445311	0.0055707	0.042704	-0.0243092	-0.0923479	-0.0309716	0.00928756	0.0657507	-0.0383602
PC4	0.225679	-0.0309252	0.109018	0.0163536	-0.0188201	0.00628616	0.0132799	0.073067	0.00928881	0.0029865	0.0287156	-0.0081476	0.0373317	-0.013538	-0.0249704	0.0425966	0.0692275	-0.0310085	0.07615	0.0547959
PC5	0.26668	-0.0916035	0.0621033	0.0755259	0.0217975	-0.000840667	0.00535299	0.0613182	0.0513193	0.0186966	0.0321747	0.00480618	0.00325093	-0.00904407	0.0904103	-0.0589077	-0.0177356	-0.0163017	-0.0383226	0.0556436
PC6	0.40957	-0.000299594	0.124524	-0.00820656	0.0501075	0.00756102	-0.0259089	-0.0137169	0.00794079	-0.00393028	-0.0438382	0.0316737	-0.0434293	0.0749489	0.0276516	-0.00253834	-0.0444209	-0.0148877	0.0423716	0.0336465
PC7	-0.562447	-0.00540829	-0.213566	0.000778481	0.0435513	0.0404003	-0.0255426	-0.00681725	-0.0339353	-0.052478	0.024191	0.0178263	-0.0168338	-0.0015435	0.0401597	0.00778414	-0.00861237	0.0343347	-0.0143968	0.0436069
PC8	0.181172	-0.0358389	0.0197537	-0.0330789	-0.00553576	0.0036592	-0.00760323	0.0196554	-0.0292601	0.0247514	0.0448483	-0.0217545	0.00220771	0.0189015	-0.00155061	-0.0029773	-0.0140055	0.0068578	0.016921	-0.0244247
PC9	-0.116582	-0.0616135	0.0115373	0.0300777	0.00976483	-0.00216745	-0.0239537	0.00846785	0.0644563	-0.0525171	-0.0222687	-0.0216297	-0.00526074	-0.0184416	0.0478274	0.0166758	0.0513523	0.0230457	-0.0409016	0.0783191
PC10	-0.253885	-0.157853	-0.0592854	0.013961	0.0429193	0.0542785	-0.0325825	0.000698923	-0.0129991	0.0131918	0.0127069	0.0818694	-0.00261458	0.0195632	0.0272829	0.00903799	-0.0431327	0.0211387	-0.00775797	0.0426126
PC11	0.183073	0.0109101	0.0814624	0.0498197	-0.00357517	-0.0107658	-0.0298023	0.0388349	-0.027119	-0.0358073	-0.00841006	-0.0355674	0.0120927	0.0206675	0.0404263	0.00947103	0.029055	0.025874	-0.0287826	0.0685331
PC12	0.0535033	0.247573	0.0262761	-0.0369572	0.00822992	0.0389614	0.0399409	-0.0136157	0.0116043	-0.00876624	-0.018099	0.0133915	0.0179168	0.0413652	-0.000115604	0.0491758	0.0552238	-0.00347901	0.00897092	-0.0292125
PC13	0.139868	0.242994	0.0326477	-0.0692146	0.0148229	-0.0276253	0.0427297	-0.0207577	-0.035082	0.0263606	-0.0405154	-0.00906989	0.0113926	0.0353295	-0.0415525	0.0428339	0.0323647	-0.00533516	-0.0116613	0.0134912
PC14	0.147226	0.308266	0.030913	-0.0424211	0.00999585	-0.0140125	0.0453635	-0.0263096	-0.0186062	-0.0342323	-0.0319418	0.00549401	0.0637659	0.0390498	-0.024071	0.0520558	0.0569041	0.00462954	0.0232002	0.0127254
PC15	0.0418789	-0.0310449	0.0289284	0.0215186	0.0172106	0.0161275	-0.0145995	-0.0114525	-0.00654327	0.00535071	-2.75099e-05	0.00436901	-0.00653075	-0.0201203	-0.028235	0.0184387	-0.0104629	0.017619	0.00888023	0.00968234
PC16	-0.0633259	-0.0857556	-0.0894197	0.0174448	-0.0563445	0.0301508	-0.0226761	-0.00311614	0.0168739	0.040982	0.0126603	-0.0191959	0.0184074	-0.0104774	0.0314578	0.000321728	-0.029892	0.0209031	0.0329789	-0.00559409
PC17	-0.0394776	-0.052782	-0.0493452	-0.024931	0.0120921	0.00209565	0.0283893	-0.0185644	0.00637147	0.0165676	0.0310268	0.0105396	0.0156997	0.01798	0.0472459	-0.00476855	-0.0172369	-0.0100222	-0.046997	0.0459417
PC18	-0.000586209	-0.0775879	-0.00119158	0.0599941	-0.00977454	0.0185061	-0.00992721	0.0455338	-0.0060852	0.0201004	0.0198716	0.000587313	0.00448585	-0.00822016	-0.0184658	-0.00263624	0.0286255	-0.0167746	0.00560543	-0.0197669
PC19	-0.040243	-0.0165042	0.00404559	0.0325868	-0.00620929	0.00297543	0.00346384	-0.0116761	0.00569628	0.00550188	-0.0123092	-0.027769	-0.02762	-0.00256631	-0.0222655	-0.00985902	0.0108106	0.0196077	0.000819397	-0.0345673
PC20	0.039714	0.0818247	0.0027267	-0.00310073	-0.02704	-0.014215	0.0392676	-0.0172081	0.000265563	0.00207268	-0.0288392	0.0361062	0.0140634	0.000712829	-0.00118015	0.00765087	0.00611343	0.00768709	0.0138775	0.0215842
IBD vs PC-NONEUR
	PC1	PC2	PC3	PC4	PC5	PC6	PC7	PC8	PC9	PC10	PC11	PC12	PC13	PC14	PC15	PC16	PC17	PC18	PC19	PC20
PC1	0.0270444	-0.0341478	0.0287616	0.0108156	-0.0157315	0.0285861	0.0033792	0.019709	0.040642	-0.00025619	-0.00634125	0.019464	0.0170814	0.00900779	-0.0176965	0.0195385	0.0094079	0.00364301	0.0295923	0.0141027
PC2	0.109627	0.361283	0.126263	-0.207308	0.0253972	0.0292173	0.0679526	0.0257505	-0.0254484	0.0554681	-0.00477519	-0.0324385	-0.00883132	-0.00761529	-0.0189001	0.00415985	-0.0655319	-0.0426268	-0.00267151	-0.0370582
PC3	0.0727902	0.0641438	-0.0388119	0.00415757	-0.00822498	0.0195059	0.0548206	0.0143137	0.00243126	0.0330038	-0.0306791	0.000300493	0.0205899	-0.00770024	-0.0422151	-0.0133556	0.000607117	-0.013673	0.0259122	-0.0284929
PC4	-0.083779	0.0296882	0.149981	-0.0873261	-0.0295039	-0.0136321	0.0174468	0.00364016	-0.017497	-0.0116712	-0.00524236	0.00880656	0.00202937	-0.0183338	-0.030584	-0.012268	-0.0131581	-0.00921892	-0.00205682	-0.00536743
PC5	-0.110918	0.114678	0.233104	-0.171572	-0.000134731	-0.00693807	0.00135166	-0.0124882	-0.0287023	-0.00403145	0.0282477	-0.0109881	0.00454709	0.00138318	-0.00569217	-0.00651931	-0.00574606	-0.00278732	-0.0247768	-0.0317261
PC6	-0.199124	0.0615896	0.231201	-0.118592	-0.0408591	0.0094218	0.0305813	-0.0279313	-0.0447751	0.0496303	-0.0197532	0.00542081	0.0148134	-0.0304606	-0.000242294	0.0188897	0.0217905	0.0134203	0.00460876	-0.0127549
PC7	0.264296	-0.108147	-0.352747	0.210952	0.0248509	-0.0102563	-0.037422	0.00342391	0.04564	-0.0266426	0.00199203	-0.0274137	-0.00800244	0.0357062	0.0054845	-0.0321278	0.0324361	0.000374181	0.0202655	0.0155895
PC8	-0.0948823	0.0500469	0.126505	-0.0943325	0.00293991	-0.0160238	-0.0116164	-0.00705896	-0.0313311	0.0062276	0.0135357	0.000838742	-0.00554728	0.00646592	0.00570361	0.000992531	0.0160363	0.00139558	-0.029483	0.00888737
PC9	0.110363	0.0650246	-0.0431849	-0.0318357	-0.00926694	-0.00685896	-0.0257049	0.00503566	-0.019149	-0.0479149	0.0147047	-0.00191587	-0.0118992	0.012866	0.0021087	-0.0155092	0.00661209	-0.0184853	-0.0152631	-0.0203698
PC10	0.127059	0.0905937	-0.0475612	-0.0253681	0.0133193	0.013779	0.0194123	-0.0107789	0.0159661	0.0286487	-0.00959606	-0.0119663	0.0160673	0.00576995	-0.0275419	-0.0300038	0.0013622	-0.0119108	0.00926427	-0.0100562
PC11	-0.029263	0.0463064	0.128358	-0.0895337	0.00205079	0.0277285	0.014691	-0.0105605	-0.0145786	-0.0181921	0.00845862	0.0152002	-0.00805772	-0.0103483	0.00748589	0.0134952	0.0265541	-0.00774509	0.0114053	0.00486096
PC12	-0.0390522	-0.245587	-0.128177	0.195805	-0.0136449	0.0054154	-0.0135751	0.00236719	0.0106089	-0.0170967	-0.0185668	-0.00768251	0.00188975	-0.00126646	-0.00515493	-0.0099807	0.0178984	0.019968	-0.0142936	0.029306
PC13	-0.0862507	-0.199314	-0.0817965	0.15274	-0.0165406	0.00883906	0.0133694	0.0188372	0.00764689	0.0221829	-0.0287056	0.0253949	-0.00501739	-0.0253258	-0.0340145	0.00726547	0.0284427	0.00961203	-0.00204511	-0.00816564
PC14	-0.092309	-0.305962	-0.136809	0.219514	0.00999641	-0.00409445	-0.0205415	-0.0209841	0.0121005	0.00379067	0.00481616	0.005412	-0.0224213	-0.000588574	-0.0236036	0.0237198	0.0160589	0.00595401	-0.0112319	0.0157493
PC15	-0.0144122	0.0787943	0.0840825	-0.0951957	-0.0101437	0.0106944	0.0167665	-0.00349547	-0.0233787	-0.0121698	-0.00495203	1.8515e-05	-0.00205853	-0.0099481	0.00846643	0.0215215	0.00283362	-0.0217015	0.0108359	0.00600101
PC16	0.0298878	0.0810852	0.0108062	-0.0320529	0.0027443	-0.0170389	0.0123426	-0.0062578	-0.0256287	0.00843297	-0.0397462	0.00101648	0.0224595	-0.0196019	0.000198696	-0.00210988	0.0144534	0.00202571	-0.00608663	0.0112815
PC17	-0.0119317	0.0691049	0.0228037	-0.0348239	-0.0231684	-0.0039573	-0.0390665	-0.00265115	-0.00445301	-0.020122	0.0317209	-0.00594117	0.00197158	0.0164328	-0.0147931	0.0199742	0.00242944	-0.0282787	-0.00606154	0.00326003
PC18	0.0233991	0.0810832	0.0637871	-0.0756267	0.0116826	0.00926988	-0.0137659	-0.00627597	-0.00201114	-0.0154232	0.00949021	-0.00650486	0.0132129	0.0003568	0.0115878	-0.0168296	-0.0251306	0.0136809	0.00673982	0.0259389
PC19	0.0158216	-0.0303698	-0.0575298	0.0453456	-0.00121088	0.00424959	0.0156954	0.009987	-0.00445799	0.00953931	0.00233031	-0.0125634	-0.0125066	0.0188727	-0.0268971	-0.0199807	0.0111003	-0.0127162	-0.0254783	-0.00974154
PC20	-0.0606784	-0.0754682	-0.0364965	0.0699351	-0.00840132	0.0169055	-0.000914946	-0.00758589	-0.0019103	0.00945607	-0.0289872	-0.0252214	-0.0142889	0.00727176	-0.0151998	0.0165229	-0.0163586	-0.00275125	-0.0127494	0.0126822
IBD vs PC-1KG
	PC1	PC2	PC3	PC4	PC5	PC6	PC7	PC8	PC9	PC10	PC11	PC12	PC13	PC14	PC15	PC16	PC17	PC18	PC19	PC20
PC1	-0.0298832	-0.0227732	0.0568459	0.0401855	0.0755752	-0.0779308	-0.033557	0.00383601	0.0218582	-0.0258883	0.0463347	-0.00834587	0.0632058	-0.0491244	0.0102615	-0.0100485	-0.0167199	0.0644193	-0.0588	0.0672674
PC2	0.117614	0.364447	-0.00386786	0.0516446	-0.136825	0.501969	0.0181967	-0.107143	0.0468596	0.0699291	-0.00600964	-0.0456313	-0.0218297	0.00861855	0.0271861	-0.00151095	0.0142697	0.0523974	-0.0131145	-0.0326652
PC3	-0.0520721	0.0461661	-0.0910537	-0.0776334	-0.127727	0.101469	0.0115227	0.0103015	-0.0203098	0.0225157	-0.0127094	-0.00058936	0.0219819	0.031161	0.00279568	0.0724489	-0.0937885	0.0259296	-0.0052315	-0.0247735
PC4	0.122905	0.0438413	0.187796	0.12884	0.226754	-0.0119476	-0.066388	-0.0863511	0.0742182	-0.0151313	0.0177492	-0.011917	-0.010095	0.00709007	-0.0273957	-0.0206938	-0.0555982	-0.0279346	-0.0276882	-0.0331884
PC5	0.225071	0.144711	0.267573	0.213034	0.283976	0.022068	-0.10292	-0.0948015	0.00149157	0.0278923	0.0311542	-0.0519839	-0.0282427	0.022045	0.0170171	0.00160293	-0.0609154	0.00387397	0.023412	-0.045567
PC6	0.26294	0.0818453	0.291606	0.204464	0.41936	-0.0880937	-0.159181	-0.113783	0.0995035	0.0165491	0.0121986	0.00677115	-0.00810474	-0.0129482	0.00866614	-0.0130378	-0.0293685	0.019872	0.0502412	-0.0129825
PC7	-0.363222	-0.129129	-0.427714	-0.307344	-0.574849	0.125594	0.14011	0.160557	-0.130936	-0.0126366	0.000777988	0.0169161	-0.0150184	0.0425278	0.0149551	0.00212847	0.0256403	-0.0119577	-0.0113944	-0.0208229
PC8	0.140613	0.0625018	0.153152	0.128588	0.189347	-0.0113227	-0.0305772	-0.0609932	-0.0078251	0.0217344	0.0123679	0.00997939	0.00257021	-0.0161715	0.000170879	-0.00476882	0.0270646	0.0277099	0.00320337	0.0103212
PC9	-0.0597148	0.0686562	-0.0673983	0.0088973	-0.101141	0.0613946	-0.0190841	-0.00339696	0.00900435	-0.0327752	-0.000744083	-0.0142287	-0.0326266	-0.0180118	-0.0196599	-0.0185045	0.0105929	-0.0151007	0.0247024	-0.0414616
PC10	-0.0804274	0.0850205	-0.112705	-0.0674417	-0.237544	0.183648	0.0399067	0.00932075	-0.0438323	0.0260717	-0.0050072	-0.0300339	-0.0210522	0.0356447	0.0166931	-0.0108303	0.0249887	0.0318956	-0.00875329	0.0119695
PC11	0.0853017	0.0640727	0.155785	0.124969	0.190777	-0.0549263	-0.0451322	-0.0570434	0.0671571	0.00183819	0.0226147	-0.0232201	-0.0364647	-0.0187087	0.0190722	-0.00325344	-0.00671241	-0.00982655	-0.0205864	-0.0461492
PC12	-0.117212	-0.247985	-0.0735662	-0.122845	0.0104374	-0.214624	0.0221976	0.0510649	0.00986654	-0.0370013	0.0132566	0.0135974	0.0250522	0.00446436	-0.00234932	0.0302393	0.0082425	-0.00758699	-0.0345309	0.0138734
PC13	-0.0415415	-0.200863	-0.0145572	-0.0461975	0.108259	-0.215206	-0.0166956	0.0366738	0.00262999	-0.0326137	0.0141396	0.0315013	0.0158992	0.0018971	0.029468	-0.007066	-0.0385736	0.0410464	0.012348	-0.00859884
PC14	-0.100017	-0.303422	-0.049068	-0.103057	0.0962848	-0.265543	-0.00158172	0.0501037	-0.000829413	-0.0458625	0.0209074	0.00809541	0.00252594	-0.00917599	0.00121147	-0.0372336	-0.0126472	-0.0183669	0.0131312	0.0428925
PC15	0.0542816	0.0716079	0.0732129	0.0738418	0.0488136	0.0194754	0.00508417	-0.0331963	0.0345549	0.00085977	-0.0188852	0.00788911	-0.0105344	0.00490462	0.0178251	0.00645872	0.0324357	0.0137533	-0.0110329	0.0103378
PC16	0.0171911	0.0795089	-0.0198858	-0.00652507	-0.0466339	0.0809419	-0.00183229	0.0394826	-0.0172004	0.02222	-0.0188173	-0.0544005	-0.00691177	-0.00491293	-0.0298026	0.00986161	0.0149834	-0.00902062	-0.0232229	-0.00254301
PC17	0.0480983	0.0593786	-0.011396	-0.00395951	-0.0357813	0.046187	0.0222341	0.0132897	-0.0233404	0.00985849	0.0127795	0.00922849	-0.00905306	0.00838961	-0.00084812	-0.0436542	-0.0215819	0.00662501	0.00121246	0.000570263
PC18	0.0454513	0.0980408	0.0583324	0.0578032	0.0158431	0.0635671	-0.0105388	-0.021059	0.0159999	0.0178315	-0.0168997	-0.0184358	-0.0359906	0.0137195	-0.0109178	0.0158797	-0.0046382	-0.00838949	-0.0106934	-0.0121848
PC19	-0.0326642	-0.0298047	-0.0530949	-0.0371911	-0.0417786	0.0263887	0.0408207	-0.0240908	-0.00519486	0.0237728	-0.0214823	-0.0037335	-0.013399	0.0179404	0.0368134	0.0206464	0.0371659	0.00355107	-0.0290657	0.00234423
PC20	0.00176525	-0.0821937	-0.024808	-0.0488807	0.0184698	-0.0767129	0.000511206	0.021075	0.00564178	0.00176427	-0.00678072	0.00390391	-0.0101094	0.0025066	-0.016517	0.00728594	-0.0264073	0.00410537	0.0109082	0.0179408
